# Supplementary material for: Integrative epigenome and transcriptome analyses reveal transcriptional programs differentially regulated by ASCL1 and NEUROD1 in small cell lung cancer
Source: Oncogene. 2025 Jul 1;44(34):3113–25. doi: 10.1038/s41388-025-03481-2 (PMC12358297; doi:10.1038/s41388-025-03481-2)
Supplement: Supplementary file 3 — Supplementary tables [file 41388_2025_3481_MOESM3_ESM.xlsx]

## Sheet: S1. Public datasets
	Supplementary Table S1: Public datasets analyzed in this study
	Dataset	Sample	Analysis
	Cancer Cell Line Encyclopedia (CCLE)	38 SCLC cell lines	RNA-seq, miRNA profiling
	George et al. (PMID: 26168399)	81 SCLC tissues	RNA-seq
	GSE115124	DMS79, H82, H128, H146, H446, H510, H524, H889	ChIP-seq (H3K27ac)
	GSE190618	DMS53, DMS454, Lu134A, WA-hT	CUT&Tag (H3K4me3, H3K27ac, H3K27me3), RNA-seq

## Sheet: S2. CCLE cell lines
	Supplementary Table S2: CCLE cell lines analyzed in this study
	SCLC cell lines	Subtype	Sex	Age
	COLO668	SCLC-A	Female	47
	CORL24	SCLC-N	Male	71
	CORL279	SCLC-A/N	Male	63
	CORL47	SCLC-A	Male	67
	CORL88	SCLC-A	Male	55
	CORL95	SCLC-A	Male	64
	DMS153	SCLC-A	Male	44
	DMS273	SCLC-N	Female	50
	DMS454	SCLC-A	Male	unspecified
	DMS53	SCLC-A/N	Male	54
	DMS79	SCLC-A	Male	65
	HCC33	SCLC-N	Male	52
	H1092	SCLC-A	Male	67
	H1105	SCLC-A	Male	73
	H1184	SCLC-A	Male	42
	H1436	SCLC-A	Male	39
	H146	SCLC-A	Male	59
	H1618	SCLC-A	Female	55
	H1694	SCLC-N	Male	61
	H1836	SCLC-A	Male	52
	H1876	SCLC-A	Male	59
	H1930	SCLC-A	Male	41
	H1963	SCLC-A	Male	56
	H2029	SCLC-A	Female	69
	H2066	SCLC-A/N	Female	70
	H2081	SCLC-A	Female	59
	H209	SCLC-A	Male	55
	H2171	SCLC-N	Male	50
	H2196	SCLC-A	Male	67
	H2227	SCLC-N	Male	54
	H446	SCLC-N	Male	61
	H510	SCLC-A	Male	56
	H524	SCLC-N	Male	63
	H69	SCLC-A	Male	55
	H82	SCLC-N	Male	41
	H889	SCLC-A	Female	69
	SCLC21H	SCLC-N	Male	46
	SHP77	SCLC-A	Male	54

## Sheet: S3. Sequences of sgRNA
	Supplementary Table S3: Sequences of sgRNA for NEUROD1 knockout and negative control
	sgRNA	Sequence
	Negative control	GCACUACCAGAGCUAACUCA
	NEUROD1	UGCCUGAGAAGAUUGAUCCG

## Sheet: S4. Antibody list
	Supplementary Table S4: Antibodies used in this study
	Application		Name	Supplier*	ID	Dilution		*Supplier list	Abcam, Cambridge, UK
	CUT&Tag	Primary	Rabbit monoclonal anti-H3K27ac	Abcam	ab4729	1:50			Active Motif, Carlsbad, CA, USA
	CUT&Tag	Primary	Rabbit monoclonal anti-H3K27me3	CST	#9733S	1:50			Agilent Technologies, Santa Clara, CA, USA
	CUT&Tag	Primary	Rabbit polyclonal anti-H3K4me3	Active Motif	#39159	1:50			antibodies-online Inc., Limerick, PA, USA
	CUT&Tag	Primary	Rabbit monoclonal anti-MASH1	Abcam	ab211327	1:50			BD Biosciences, San Jose, CA, USA
	CUT&Tag	Primary	Rabbit monoclonal anti-NeuroD1	Abcam	ab109224	1:50			Cell Signaling Technology (CST), Danvers, MA, USA
	CUT&Tag	Primary	Rabbit IgG	Merck KGaA	PP64B	1:50			F. Hoffmann-La Roche, Basel, Switzerland
	CUT&Tag	Secondary	Guinea pig anti-rabbit IgG	antibodies-online	ABIN101961	1:100			Leica Biosystems, Nussloch, Germany
	Immunoblot	Primary	Rabbit monoclonal anti-MASH1	Abcam	ab211327	1:1000
	Immunoblot	Primary	Rabbit monoclonal anti-NeuroD1	Abcam	ab213725	1:1000			Merck KGaA, Darmstadt, Germany
	Immunoblot	Primary	Monoclonal anti-alpha-tubulin antibody produced in mouse	Merck KGaA	T9026	1:10000			Nichirei Biosciences, Tokyo, Japan
	Immunoblot	Primary	Anti-beta Actin antibody [AC-15]	Abcam	ab6276	1:10000
	Immunoblot	Secondary	Goat anti-rabbit IgG, HRP-linked antibody	CST	#7074	1:10000
	Immunoblot	Secondary	Horse anti-mouse IgG, HRP-linked antibody	CST	#7076	1:10000		** Pre-diluted product
	Immunohistochemistry	Primary	Purified mouse anti-MASH1	BD Biosciences	#556604	1:50
	Immunohistochemistry	Primary	Rabbit monoclonal anti-NeuroD1	Abcam	ab213725	1:3000
	Immunohistochemistry	Primary	YAP (D8H1X) XP rabbit mAb	CST	#14074	1:150
	Immunohistochemistry	Primary	Anti-PDE2A antibody produced in rabbit	Merck KGaA	HPA031192	1:100
	Immunohistochemistry	Primary	CD56 (MRQ-42)	Roche	518-110710	1:1**
	Immunohistochemistry	Primary	Chromogranin A (LK2H10)	Roche	518-100964	1:1**
	Immunohistochemistry	Primary	NCL-L-SYNAP-299	Leica Biosystems	SYNAP-299-L-CE	1:20
	Immunohistochemistry	Primary	TTF-1 (SP141)	Roche	518-110871	1:1**
	Immunohistochemistry	Primary	Mouse monoclonal anti-human Ki-67 antigen, clone MIB-1	Agilent	M7240	1:50
	Immunohistochemistry	Secondary	Histofine Simple Stain MAX-PO (MULTI)	Nichirei Biosciences	414191	1:1**
	Immunohistochemistry	Secondary	ultraView DAB universal kit	Roche	109431	1:1**

## Sheet: S5. Clinical samples
	Supplementary Table S5: Characteristics of clinical samples analyzed by immunohistochemistry
	Case number	Sex	Age	Histology	Stage	Extent of Disease	Smoking (p.y.)	Complication	ASCL1	NEUROD1		COPD: chronic obstructive pulmonary disease
	1	Male	68	High grade NEC, SCLC favored	cT1bN0M0 (stage IA2)	LD	35	Interstitial pneumonia	Positive	Negative		ED: extensive disease
	2	Male	70	SCLC	cT1bN0M0 (stage IA2)	LD	37	Polymyalgia rheumatica	Positive	Negative		LD: limited disease
	3	Male	71	SCLC	cT2aN2M1c (stage IVB)	ED	52	COPD	Positive	Negative		NEC: neuroendocrine tumor
	4	Female	71	SCLC	cT3N2M0 (stage IIIB)	LD	45	None	Positive	Negative		SCLC: small cell lung cancer
	5	Female	70	SCLC	cT2aN2M1b (stage IVA)	ED	54	Diabetes mellitus	Positive	Negative		p.y.: pack years
	6	Female	74	SCLC	cT4N2M1b (stage IVA)	ED	51	Diabetes mellitus	Positive	Negative
	7	Male	65	SCLC	cT4N2M0 (stage IIIB)	LD	30	Benign prostatic hyperplasia	Partially positive	Negative
	8	Male	80	SCLC	cT1bN0M0 (stage IA2)	LD	9	Angina pectoris	Positive	Partially positive
	9	Male	68	SCLC	cT1bN1M0 (stage IIB)	LD	55	Hypertension	Positive	Partially positive
	10	Male	82	SCLC	cT4N1M1c (stage IVB)	ED	80	COPD	Positive	Partially positive
	11	Male	73	SCLC	cT4N3M1c (stage IVB)	ED	52	Pulmonary emphysema	Positive	Partially positive
	12	Male	70	SCLC	cT3N0M0 (stage IIB)	LD	50	COPD	Positive	Positive
	13	Female	77	SCLC	cT4N2M0 (stage IIIB)	LD	57	Bronchial asthma	Positive	Positive
	14	Male	63	SCLC	cT4N2M1c (stage IVB)	ED	43	COPD	Positive	Positive
	15	Male	73	SCLC	cT2aN0M0 (stage IB)	LD	53	Diabetes mellitus	Negative	Positive

## Sheet: S6. Transcription factors
	Supplementary Table S6: Human transcription factors
	Transcription factors (Lambert et al.)
	ADNP
	ADNP2
	AEBP1
	AEBP2
	AHCTF1
	AHDC1
	AHR
	AHRR
	AIRE
	AKAP8
	AKAP8L
	AKNA
	ALX1
	ALX3
	ALX4
	ANHX
	ANKZF1
	APITD1
	AR
	ARGFX
	ARHGAP35
	ARID2
	ARID3A
	ARID3B
	ARID3C
	ARID5A
	ARID5B
	ARNT
	ARNT2
	ARNTL
	ARNTL2
	ARX
	ASCL1
	ASCL2
	ASCL3
	ASCL4
	ASCL5
	ASH1L
	ATF1
	ATF2
	ATF3
	ATF4
	ATF5
	ATF6
	ATF6B
	ATF7
	ATMIN
	ATOH1
	ATOH7
	ATOH8
	BACH1
	BACH2
	BARHL1
	BARHL2
	BARX1
	BARX2
	BATF
	BATF2
	BATF3
	BAZ2A
	BAZ2B
	BBX
	BCL11A
	BCL11B
	BCL6
	BCL6B
	BHLHA15
	BHLHA9
	BHLHE22
	BHLHE23
	BHLHE40
	BHLHE41
	BNC1
	BNC2
	BPTF
	BRF2
	BSX
	C11orf95
	C1orf85
	CAMTA1
	CAMTA2
	CARF
	CASZ1
	CBX2
	CC2D1A
	CCDC17
	CCDC79
	CDC5L
	CDX1
	CDX2
	CDX4
	CEBPA
	CEBPB
	CEBPD
	CEBPE
	CEBPG
	CEBPZ
	CENPA
	CENPB
	CENPBD1
	CENPT
	CGGBP1
	CHAMP1
	CHCHD3
	CIC
	CLOCK
	CPEB1
	CPXCR1
	CREB1
	CREB3
	CREB3L1
	CREB3L2
	CREB3L3
	CREB3L4
	CREB5
	CREBL2
	CREBZF
	CREM
	CRX
	CSRNP1
	CSRNP2
	CSRNP3
	CTCF
	CTCFL
	CUX1
	CUX2
	CXXC1
	CXXC4
	CXXC5
	DACH1
	DACH2
	DBP
	DBX1
	DBX2
	DDIT3
	DEAF1
	DLX1
	DLX2
	DLX3
	DLX4
	DLX5
	DLX6
	DMBX1
	DMRT1
	DMRT2
	DMRT3
	DMRTA1
	DMRTA2
	DMRTB1
	DMRTC2
	DMTF1
	DNMT1
	DNTTIP1
	DOT1L
	DPF1
	DPF3
	DPRX
	DR1
	DRAP1
	DRGX
	DUX4
	DUXA
	DZIP1
	E2F1
	E2F2
	E2F3
	E2F4
	E2F5
	E2F6
	E2F7
	E2F8
	E4F1
	EBF1
	EBF2
	EBF3
	EBF4
	EEA1
	EGR1
	EGR2
	EGR3
	EGR4
	EHF
	ELF1
	ELF2
	ELF3
	ELF4
	ELF5
	ELK1
	ELK3
	ELK4
	EMX1
	EMX2
	EN1
	EN2
	EOMES
	EPAS1
	ERF
	ERG
	ESR1
	ESR2
	ESRRA
	ESRRB
	ESRRG
	ESX1
	ETS1
	ETS2
	ETV1
	ETV2
	ETV3
	ETV3L
	ETV4
	ETV5
	ETV6
	ETV7
	EVX1
	EVX2
	FAM170A
	FAM200B
	FBXL19
	FERD3L
	FEV
	FEZF1
	FEZF2
	FIGLA
	FIZ1
	FLI1
	FLYWCH1
	FOS
	FOSB
	FOSL1
	FOSL2
	FOXA1
	FOXA2
	FOXA3
	FOXB1
	FOXB2
	FOXC1
	FOXC2
	FOXD1
	FOXD2
	FOXD3
	FOXD4
	FOXD4L1
	FOXD4L3
	FOXD4L4
	FOXD4L5
	FOXD4L6
	FOXE1
	FOXE3
	FOXF1
	FOXF2
	FOXG1
	FOXH1
	FOXI1
	FOXI2
	FOXI3
	FOXJ1
	FOXJ2
	FOXJ3
	FOXK1
	FOXK2
	FOXL1
	FOXL2
	FOXM1
	FOXN1
	FOXN2
	FOXN3
	FOXN4
	FOXO1
	FOXO3
	FOXO4
	FOXO6
	FOXP1
	FOXP2
	FOXP3
	FOXP4
	FOXQ1
	FOXR1
	FOXR2
	FOXS1
	GABPA
	GATA1
	GATA2
	GATA3
	GATA4
	GATA5
	GATA6
	GATAD2A
	GATAD2B
	GBX1
	GBX2
	GCM1
	GCM2
	GFI1
	GFI1B
	GLI1
	GLI2
	GLI3
	GLI4
	GLIS1
	GLIS2
	GLIS3
	GLYR1
	GMEB1
	GMEB2
	GPBP1
	GPBP1L1
	GRHL1
	GRHL2
	GRHL3
	GSC
	GSC2
	GSX1
	GSX2
	GTF2B
	GTF2I
	GTF2IRD1
	GTF2IRD2
	GTF2IRD2B
	GTF3A
	GZF1
	HAND1
	HAND2
	HBP1
	HDX
	HELT
	HES1
	HES2
	HES3
	HES4
	HES5
	HES6
	HES7
	HESX1
	HEY1
	HEY2
	HEYL
	HHEX
	HIC1
	HIC2
	HIF1A
	HIF3A
	HINFP
	HIVEP1
	HIVEP2
	HIVEP3
	HKR1
	HLF
	HLX
	HMBOX1
	HMG20A
	HMG20B
	HMGA1
	HMGA2
	HMGN3
	HMX1
	HMX2
	HMX3
	HNF1A
	HNF1B
	HNF4A
	HNF4G
	HOMEZ
	HOXA1
	HOXA10
	HOXA11
	HOXA13
	HOXA2
	HOXA3
	HOXA4
	HOXA5
	HOXA6
	HOXA7
	HOXA9
	HOXB1
	HOXB13
	HOXB2
	HOXB3
	HOXB4
	HOXB5
	HOXB6
	HOXB7
	HOXB8
	HOXB9
	HOXC10
	HOXC11
	HOXC12
	HOXC13
	HOXC4
	HOXC5
	HOXC6
	HOXC8
	HOXC9
	HOXD1
	HOXD10
	HOXD11
	HOXD12
	HOXD13
	HOXD3
	HOXD4
	HOXD8
	HOXD9
	HSF1
	HSF2
	HSF4
	HSF5
	HSFX1
	HSFX2
	HSFY1
	HSFY2
	IKZF1
	IKZF2
	IKZF3
	IKZF4
	IKZF5
	INSM1
	INSM2
	IRF1
	IRF2
	IRF3
	IRF4
	IRF5
	IRF6
	IRF7
	IRF8
	IRF9
	IRX1
	IRX2
	IRX3
	IRX4
	IRX5
	IRX6
	ISL1
	ISL2
	ISX
	JAZF1
	JDP2
	JRK
	JRKL
	JUN
	JUNB
	JUND
	KAT7
	KCMF1
	KCNIP3
	KDM2A
	KDM2B
	KDM5B
	KIAA2018
	KIN
	KLF1
	KLF10
	KLF11
	KLF12
	KLF13
	KLF14
	KLF15
	KLF16
	KLF17
	KLF2
	KLF3
	KLF4
	KLF5
	KLF6
	KLF7
	KLF8
	KLF9
	KMT2A
	L3MBTL1
	L3MBTL3
	L3MBTL4
	LBX1
	LBX2
	LCOR
	LCORL
	LEF1
	LEUTX
	LHX1
	LHX2
	LHX3
	LHX4
	LHX5
	LHX6
	LHX8
	LHX9
	LIN28A
	LIN28B
	LIN54
	LMX1A
	LMX1B
	LTF
	LYL1
	MAF
	MAFA
	MAFB
	MAFF
	MAFG
	MAFK
	MAX
	MAZ
	MBD1
	MBD2
	MBD3
	MBD4
	MBD6
	MBNL2
	MECOM
	MECP2
	MEF2A
	MEF2B
	MEF2C
	MEF2D
	MEIS1
	MEIS2
	MEIS3
	MEOX1
	MEOX2
	MESP1
	MESP2
	MGA
	MITF
	MIXL1
	MKX
	MLX
	MLXIP
	MLXIPL
	MNT
	MNX1
	MSANTD1
	MSANTD3
	MSANTD4
	MSC
	MSGN1
	MSX1
	MSX2
	MTERF
	MTERFD1
	MTERFD2
	MTERFD3
	MTF1
	MTF2
	MXD1
	MXD3
	MXD4
	MXI1
	MYB
	MYBL1
	MYBL2
	MYC
	MYCL
	MYCN
	MYF5
	MYF6
	MYNN
	MYOD1
	MYOG
	MYPOP
	MYRF
	MYRFL
	MYSM1
	MYT1
	MYT1L
	MZF1
	NACC2
	NAIF1
	NANOG
	NANOGNB
	NANOGP8
	NCOA1
	NCOA2
	NCOA3
	NEUROD1
	NEUROD2
	NEUROD4
	NEUROD6
	NEUROG1
	NEUROG2
	NEUROG3
	NFAT5
	NFATC1
	NFATC2
	NFATC3
	NFATC4
	NFE2
	NFE2L1
	NFE2L2
	NFE2L3
	NFE4
	NFIA
	NFIB
	NFIC
	NFIL3
	NFIX
	NFKB1
	NFKB2
	NFX1
	NFXL1
	NFYA
	NFYB
	NFYC
	NHLH1
	NHLH2
	NKRF
	NKX1-1
	NKX1-2
	NKX2-1
	NKX2-2
	NKX2-3
	NKX2-4
	NKX2-5
	NKX2-6
	NKX2-8
	NKX3-1
	NKX3-2
	NKX6-1
	NKX6-2
	NKX6-3
	NME1-NME2
	NOBOX
	NOTO
	NPAS1
	NPAS2
	NPAS3
	NPAS4
	NR0B1
	NR1D1
	NR1D2
	NR1H2
	NR1H3
	NR1H4
	NR1I2
	NR1I3
	NR2C1
	NR2C2
	NR2E1
	NR2E3
	NR2F1
	NR2F2
	NR2F6
	NR3C1
	NR3C2
	NR4A1
	NR4A2
	NR4A3
	NR5A1
	NR5A2
	NR6A1
	NRF1
	NRL
	OLIG1
	OLIG2
	OLIG3
	ONECUT1
	ONECUT2
	ONECUT3
	OSR1
	OSR2
	OTP
	OTX1
	OTX2
	OVOL1
	OVOL2
	OVOL3
	PA2G4
	PATZ1
	PAX1
	PAX2
	PAX3
	PAX4
	PAX5
	PAX6
	PAX7
	PAX8
	PAX9
	PBX1
	PBX2
	PBX3
	PBX4
	PCGF2
	PCGF6
	PDX1
	PEG3
	PGR
	PHF1
	PHF19
	PHF20
	PHF21A
	PHOX2A
	PHOX2B
	PIN1
	PITX1
	PITX2
	PITX3
	PKNOX1
	PKNOX2
	PLAG1
	PLAGL1
	PLAGL2
	PLSCR1
	POGK
	POU1F1
	POU2AF1
	POU2F1
	POU2F2
	POU2F3
	POU3F1
	POU3F2
	POU3F3
	POU3F4
	POU4F1
	POU4F2
	POU4F3
	POU5F1
	POU5F1B
	POU5F2
	POU6F1
	POU6F2
	PPARA
	PPARD
	PPARG
	PRDM1
	PRDM10
	PRDM12
	PRDM13
	PRDM14
	PRDM15
	PRDM16
	PRDM2
	PRDM4
	PRDM5
	PRDM6
	PRDM8
	PRDM9
	PREB
	PRKRIR
	PRMT3
	PROP1
	PROX1
	PROX2
	PRR12
	PRRX1
	PRRX2
	PTF1A
	PURA
	PURB
	PURG
	RAG1
	RARA
	RARB
	RARG
	RAX
	RAX2
	RBAK
	RBCK1
	RBPJ
	RBPJL
	REL
	RELA
	RELB
	REPIN1
	REST
	REXO4
	RFX1
	RFX2
	RFX3
	RFX4
	RFX5
	RFX6
	RFX7
	RFX8
	RHOXF1
	RHOXF2
	RHOXF2B
	RLF
	RORA
	RORB
	RORC
	RP11-3N2.13
	RP11-468B6.1
	RP5-874C20.3
	RREB1
	RUNX1
	RUNX2
	RUNX3
	RXRA
	RXRB
	RXRG
	SAFB
	SAFB2
	SALL1
	SALL2
	SALL3
	SALL4
	SATB1
	SATB2
	SCAND3
	SCMH1
	SCML4
	SCRT1
	SCRT2
	SCXA
	SETBP1
	SETDB1
	SETDB2
	SGSM2
	SHOX
	SHOX2
	SIM1
	SIM2
	SIX1
	SIX2
	SIX3
	SIX4
	SIX5
	SIX6
	SKI
	SKIL
	SKOR1
	SKOR2
	SLC2A4RG
	SMAD1
	SMAD3
	SMAD4
	SMAD5
	SMAD9
	SMYD3
	SNAI1
	SNAI2
	SNAI3
	SNAPC2
	SNAPC4
	SNAPC5
	SOHLH1
	SOHLH2
	SON
	SOX1
	SOX10
	SOX11
	SOX12
	SOX13
	SOX14
	SOX15
	SOX17
	SOX18
	SOX2
	SOX21
	SOX3
	SOX30
	SOX4
	SOX5
	SOX6
	SOX7
	SOX8
	SOX9
	SP1
	SP100
	SP110
	SP140
	SP140L
	SP2
	SP3
	SP4
	SP5
	SP6
	SP7
	SP8
	SP9
	SPDEF
	SPEN
	SPI1
	SPIB
	SPIC
	SPZ1
	SRCAP
	SREBF1
	SREBF2
	SRF
	SRY
	ST18
	STAT1
	STAT2
	STAT3
	STAT4
	STAT5A
	STAT5B
	STAT6
	STRA13
	T
	TAL1
	TAL2
	TBP
	TBPL1
	TBPL2
	TBR1
	TBX1
	TBX10
	TBX15
	TBX18
	TBX19
	TBX2
	TBX20
	TBX21
	TBX22
	TBX3
	TBX4
	TBX5
	TBX6
	TCF12
	TCF15
	TCF20
	TCF21
	TCF23
	TCF24
	TCF3
	TCF4
	TCF7
	TCF7L1
	TCF7L2
	TCFL5
	TEAD1
	TEAD2
	TEAD3
	TEAD4
	TEF
	TERF1
	TERF2
	TET1
	TET2
	TET3
	TFAP2A
	TFAP2B
	TFAP2C
	TFAP2D
	TFAP2E
	TFAP4
	TFCP2
	TFCP2L1
	TFDP1
	TFDP2
	TFDP3
	TFE3
	TFEB
	TFEC
	TGIF1
	TGIF2
	TGIF2LX
	TGIF2LY
	THAP1
	THAP10
	THAP11
	THAP2
	THAP3
	THAP4
	THAP5
	THAP6
	THAP7
	THAP8
	THAP9
	THRA
	THRB
	THYN1
	TIGD1
	TIGD2
	TIGD3
	TIGD4
	TIGD5
	TIGD6
	TIGD7
	TLX1
	TLX2
	TLX3
	TMF1
	TOPORS
	TP53
	TP63
	TP73
	TPRX1
	TRAFD1
	TRERF1
	TRPS1
	TSC22D1
	TSHZ1
	TSHZ2
	TSHZ3
	TTF1
	TWIST1
	TWIST2
	UBP1
	UNCX
	USF1
	USF2
	VAX1
	VAX2
	VDR
	VENTX
	VEZF1
	VSX1
	VSX2
	WIZ
	WT1
	XBP1
	XPA
	YBX1
	YBX2
	YBX3
	YY1
	YY2
	ZBED1
	ZBED2
	ZBED3
	ZBED4
	ZBED5
	ZBED6
	ZBTB1
	ZBTB10
	ZBTB11
	ZBTB12
	ZBTB14
	ZBTB16
	ZBTB17
	ZBTB18
	ZBTB2
	ZBTB20
	ZBTB21
	ZBTB22
	ZBTB24
	ZBTB25
	ZBTB26
	ZBTB3
	ZBTB32
	ZBTB33
	ZBTB34
	ZBTB37
	ZBTB38
	ZBTB39
	ZBTB4
	ZBTB40
	ZBTB41
	ZBTB42
	ZBTB43
	ZBTB44
	ZBTB45
	ZBTB46
	ZBTB47
	ZBTB48
	ZBTB49
	ZBTB5
	ZBTB6
	ZBTB7A
	ZBTB7B
	ZBTB7C
	ZBTB8A
	ZBTB8B
	ZBTB9
	ZC3H8
	ZEB1
	ZEB2
	ZFAT
	ZFHX2
	ZFHX3
	ZFHX4
	ZFP1
	ZFP14
	ZFP2
	ZFP28
	ZFP3
	ZFP30
	ZFP37
	ZFP41
	ZFP42
	ZFP57
	ZFP62
	ZFP64
	ZFP69
	ZFP69B
	ZFP82
	ZFP90
	ZFP91
	ZFP92
	ZFPM1
	ZFPM2
	ZFX
	ZFY
	ZFYVE20
	ZGLP1
	ZGPAT
	ZHX1
	ZHX2
	ZHX3
	ZIC1
	ZIC2
	ZIC3
	ZIC4
	ZIC5
	ZIK1
	ZIM2
	ZIM3
	ZKSCAN1
	ZKSCAN2
	ZKSCAN3
	ZKSCAN4
	ZKSCAN5
	ZKSCAN7
	ZKSCAN8
	ZMAT1
	ZMAT4
	ZNF10
	ZNF100
	ZNF101
	ZNF107
	ZNF112
	ZNF114
	ZNF117
	ZNF12
	ZNF121
	ZNF124
	ZNF131
	ZNF132
	ZNF133
	ZNF134
	ZNF135
	ZNF136
	ZNF138
	ZNF14
	ZNF140
	ZNF141
	ZNF142
	ZNF143
	ZNF146
	ZNF148
	ZNF154
	ZNF155
	ZNF157
	ZNF16
	ZNF160
	ZNF165
	ZNF169
	ZNF17
	ZNF174
	ZNF175
	ZNF177
	ZNF18
	ZNF180
	ZNF181
	ZNF182
	ZNF184
	ZNF189
	ZNF19
	ZNF195
	ZNF197
	ZNF2
	ZNF20
	ZNF200
	ZNF202
	ZNF205
	ZNF207
	ZNF208
	ZNF211
	ZNF212
	ZNF213
	ZNF214
	ZNF215
	ZNF217
	ZNF219
	ZNF22
	ZNF221
	ZNF222
	ZNF223
	ZNF224
	ZNF225
	ZNF226
	ZNF227
	ZNF229
	ZNF23
	ZNF230
	ZNF232
	ZNF233
	ZNF234
	ZNF235
	ZNF236
	ZNF239
	ZNF24
	ZNF248
	ZNF25
	ZNF250
	ZNF251
	ZNF253
	ZNF254
	ZNF256
	ZNF257
	ZNF26
	ZNF260
	ZNF263
	ZNF264
	ZNF266
	ZNF267
	ZNF268
	ZNF273
	ZNF274
	ZNF275
	ZNF276
	ZNF277
	ZNF28
	ZNF280A
	ZNF280B
	ZNF280C
	ZNF280D
	ZNF281
	ZNF282
	ZNF283
	ZNF284
	ZNF285
	ZNF286A
	ZNF286B
	ZNF287
	ZNF292
	ZNF296
	ZNF3
	ZNF30
	ZNF300
	ZNF302
	ZNF304
	ZNF311
	ZNF316
	ZNF317
	ZNF318
	ZNF319
	ZNF32
	ZNF320
	ZNF322
	ZNF324
	ZNF324B
	ZNF326
	ZNF329
	ZNF331
	ZNF333
	ZNF334
	ZNF335
	ZNF337
	ZNF33A
	ZNF33B
	ZNF34
	ZNF341
	ZNF343
	ZNF345
	ZNF346
	ZNF347
	ZNF35
	ZNF350
	ZNF354A
	ZNF354B
	ZNF354C
	ZNF358
	ZNF362
	ZNF365
	ZNF366
	ZNF367
	ZNF37A
	ZNF382
	ZNF383
	ZNF384
	ZNF385A
	ZNF385B
	ZNF385C
	ZNF385D
	ZNF391
	ZNF394
	ZNF395
	ZNF396
	ZNF397
	ZNF398
	ZNF404
	ZNF407
	ZNF408
	ZNF41
	ZNF410
	ZNF414
	ZNF415
	ZNF416
	ZNF417
	ZNF418
	ZNF419
	ZNF420
	ZNF423
	ZNF425
	ZNF426
	ZNF428
	ZNF429
	ZNF43
	ZNF430
	ZNF431
	ZNF432
	ZNF433
	ZNF436
	ZNF438
	ZNF439
	ZNF44
	ZNF440
	ZNF441
	ZNF442
	ZNF443
	ZNF444
	ZNF445
	ZNF446
	ZNF449
	ZNF45
	ZNF451
	ZNF454
	ZNF460
	ZNF461
	ZNF462
	ZNF467
	ZNF468
	ZNF469
	ZNF470
	ZNF471
	ZNF473
	ZNF474
	ZNF479
	ZNF48
	ZNF480
	ZNF483
	ZNF484
	ZNF485
	ZNF486
	ZNF487
	ZNF488
	ZNF490
	ZNF491
	ZNF492
	ZNF493
	ZNF496
	ZNF497
	ZNF500
	ZNF501
	ZNF502
	ZNF503
	ZNF506
	ZNF507
	ZNF510
	ZNF511
	ZNF512
	ZNF512B
	ZNF513
	ZNF514
	ZNF516
	ZNF517
	ZNF518A
	ZNF518B
	ZNF519
	ZNF521
	ZNF524
	ZNF525
	ZNF526
	ZNF527
	ZNF528
	ZNF529
	ZNF530
	ZNF532
	ZNF534
	ZNF536
	ZNF540
	ZNF541
	ZNF543
	ZNF544
	ZNF546
	ZNF547
	ZNF548
	ZNF549
	ZNF550
	ZNF551
	ZNF552
	ZNF554
	ZNF555
	ZNF556
	ZNF557
	ZNF558
	ZNF559
	ZNF560
	ZNF561
	ZNF562
	ZNF563
	ZNF564
	ZNF565
	ZNF566
	ZNF567
	ZNF568
	ZNF569
	ZNF57
	ZNF570
	ZNF571
	ZNF572
	ZNF573
	ZNF574
	ZNF575
	ZNF576
	ZNF577
	ZNF578
	ZNF579
	ZNF580
	ZNF581
	ZNF582
	ZNF583
	ZNF584
	ZNF585A
	ZNF585B
	ZNF586
	ZNF587
	ZNF587B
	ZNF589
	ZNF592
	ZNF594
	ZNF595
	ZNF596
	ZNF597
	ZNF598
	ZNF599
	ZNF600
	ZNF605
	ZNF606
	ZNF607
	ZNF608
	ZNF609
	ZNF610
	ZNF611
	ZNF613
	ZNF614
	ZNF615
	ZNF616
	ZNF618
	ZNF619
	ZNF620
	ZNF621
	ZNF623
	ZNF624
	ZNF625
	ZNF626
	ZNF627
	ZNF628
	ZNF629
	ZNF630
	ZNF639
	ZNF641
	ZNF644
	ZNF645
	ZNF646
	ZNF648
	ZNF649
	ZNF652
	ZNF653
	ZNF654
	ZNF655
	ZNF658
	ZNF66
	ZNF660
	ZNF662
	ZNF664
	ZNF665
	ZNF667
	ZNF668
	ZNF669
	ZNF670
	ZNF671
	ZNF672
	ZNF674
	ZNF675
	ZNF676
	ZNF677
	ZNF678
	ZNF679
	ZNF680
	ZNF681
	ZNF682
	ZNF683
	ZNF684
	ZNF687
	ZNF688
	ZNF689
	ZNF69
	ZNF691
	ZNF692
	ZNF695
	ZNF696
	ZNF697
	ZNF699
	ZNF7
	ZNF70
	ZNF700
	ZNF701
	ZNF703
	ZNF704
	ZNF705A
	ZNF705B
	ZNF705D
	ZNF705E
	ZNF705G
	ZNF706
	ZNF707
	ZNF708
	ZNF709
	ZNF71
	ZNF710
	ZNF711
	ZNF713
	ZNF714
	ZNF716
	ZNF717
	ZNF718
	ZNF721
	ZNF724P
	ZNF726
	ZNF728
	ZNF729
	ZNF730
	ZNF732
	ZNF736
	ZNF737
	ZNF74
	ZNF740
	ZNF746
	ZNF747
	ZNF749
	ZNF750
	ZNF75A
	ZNF75D
	ZNF76
	ZNF761
	ZNF763
	ZNF764
	ZNF765
	ZNF766
	ZNF768
	ZNF77
	ZNF770
	ZNF771
	ZNF772
	ZNF773
	ZNF774
	ZNF775
	ZNF776
	ZNF777
	ZNF778
	ZNF780A
	ZNF780B
	ZNF781
	ZNF782
	ZNF783
	ZNF784
	ZNF785
	ZNF786
	ZNF787
	ZNF788
	ZNF789
	ZNF79
	ZNF790
	ZNF791
	ZNF792
	ZNF793
	ZNF799
	ZNF80
	ZNF800
	ZNF804A
	ZNF804B
	ZNF805
	ZNF808
	ZNF81
	ZNF813
	ZNF814
	ZNF816
	ZNF821
	ZNF823
	ZNF827
	ZNF829
	ZNF83
	ZNF830
	ZNF831
	ZNF835
	ZNF836
	ZNF837
	ZNF84
	ZNF841
	ZNF843
	ZNF844
	ZNF845
	ZNF846
	ZNF85
	ZNF850
	ZNF852
	ZNF853
	ZNF860
	ZNF865
	ZNF878
	ZNF879
	ZNF880
	ZNF883
	ZNF888
	ZNF891
	ZNF90
	ZNF91
	ZNF92
	ZNF93
	ZNF98
	ZNF99
	ZSCAN1
	ZSCAN10
	ZSCAN12
	ZSCAN16
	ZSCAN18
	ZSCAN2
	ZSCAN20
	ZSCAN21
	ZSCAN22
	ZSCAN23
	ZSCAN25
	ZSCAN29
	ZSCAN30
	ZSCAN31
	ZSCAN32
	ZSCAN4
	ZSCAN5A
	ZSCAN5B
	ZSCAN5C
	ZSCAN9
	ZUFSP
	ZXDA
	ZXDB
	ZXDC
	ZZZ3

## Sheet: S7. Target genes
	Supplementary Table S7: Target genes of ASCL1 and NEUROD1
	ASCL1 target genes in SCLC-A (Borromeo et al.)	NEUROD1 target genes in SCLC-N (Borromeo et al. )
	ABAT	AANAT
	ABLIM2	ABCA5
	ACTL6B	ADAM11
	ACVR2A	ADARB1
	ADA	ADCY7
	ADAMTSL2	ADCYAP1
	ADCY5	AIPL1
	ADCYAP1	AK5
	ADSSL1	AKAP6
	AGMO	AKT3
	AIM1L	ALDH4A1
	AK7	ALK
	AKD1	ALOX5AP
	ALCAM	AMOTL2
	ALG1L	ANGPTL2
	AMACR	AP1S2
	AMPH	APBA2
	ANKRD37	ARHGAP36
	ANO4	ARHGAP42
	ANO9	ARHGEF4
	ANXA11	ARPP21
	AP3B2	ASAP3
	APLP2	ASB2
	APOA1BP	ASCL1
	APOBEC3B	ASIC1
	APOD	ASIC4
	ARHGAP24	ASS1
	ARHGEF38	ASTN2
	ARHGEF7	ATOH8
	ARL4A	ATP2B2
	ARNTL	ATP2B3
	ASCL1	ATP2B4
	ATG4D	B3GAT1
	ATG9B	B3GAT2
	ATP2A3	BAALC
	ATP4A	BAIAP2
	ATP6V0A4	BARHL1
	ATP8B1	BCAN
	ATP9B	BCAR1
	AVP	BEND5
	AZGP1	BHLHE22
	B3GNT5	BHMT
	B3GNT8	BIN1
	BAALC	BMPER
	BAIAP3	BTBD17
	BAMBI	BZRAP1
	BARX1	C14orf93
	BBS1	C1orf61
	BCAM	C1orf87
	BCAT2	C1QL2
	BCHE	C21orf59
	BCL2	C2orf71
	BDKRB1	CA4
	BEND5	CABP7
	BEST3	CACNA2D2
	BIK	CADM3
	BIRC2	CADPS
	BMP8A	CALN1
	BMP8B	CBLN1
	BRI3BP	CCNJL
	BRSK2	CD248
	BSN	CD44
	BSX	CD5
	BTBD11	CDC42EP2
	BTBD17	CDH5
	C11orf75	CDK5R2
	C12orf23	CDK6
	C12orf39	CDKAL1
	C1orf210	CECR2
	C1QL3	CELF3
	C2CD4A	CELSR2
	C2CD4B	CEP128
	C3orf52	CERKL
	C4BPA	CHD7
	C9orf24	CHN2
	CA5A	CHRNA1
	CA8	CHRNA3
	CACNA1A	CHRNB4
	CACNA1E	CLASP1
	CADM1	CLDN14
	CADPS	CLVS1
	CADPS2	CNR1
	CALCA	CNTN1
	CALCB	CNTN2
	CALM1	COL27A1
	CALML3	COL9A2
	CAMK1D	CORO2B
	CAMK2N2	COX4I2
	CANT1	CPA2
	CASP7	CPVL
	CBLN1	CTNNA1
	CBLN2	CTNND2
	CCDC108	CXXC11
	CCNA1	CYP1B1
	CD46	CYP2W1
	CDH1	CYYR1
	CDH9	DAB2IP
	CDK5R1	DACH1
	CDK5R2	DBC1
	CDKN2C	DBX1
	CEBPD	DCC
	CEL	DCT
	CELF3	DGKB
	CELF4	DMRTA1
	CEP112	DOC2B
	CEP192	DPF3
	CER1	DPP6
	CERS4	DRD2
	CHD7	DST
	CHGA	DUSP26
	CHMP4C	E2F7
	CIB4	EBF1
	CISD3	EBF3
	CLDN3	EDA
	CLDN5	EDN3
	CLDN7	EFNB1
	CLIC6	ELAVL2
	CNDP2	ELAVL4
	CNKSR3	ELMOD1
	CNOT6L	ELN
	CNTNAP2	EMILIN3
	COL22A1	EML1
	COTL1	ENC1
	COX17	EPHA8
	CPA2	EPHB2
	CPD	EPHB6
	CRIP2	ESRRG
	CRY1	ETV5
	CRYM	EVC
	CSMD2	EVX1
	CTNNA2	EYA2
	CXCL14	FAM19A5
	CXCR4	FAM57B
	CXXC4	FAM5B
	CYB561	FBLN1
	CYB5A	FBXL7
	CYB5R1	FBXO7
	CYP2J2	FEV
	CYP51A1	FHL1
	DAPL1	FLRT2
	DBC1	FOXG1
	DBH	FOXI3
	DCLK1	FRMD4A
	DDC	FRMD6
	DGKB	FSCN1
	DLK1	FSTL1
	DLL1	FYN
	DLL3	FZD7
	DLL4	GABRB2
	DLX5	GABRB3
	DLX6	GADD45A
	DMPK	GAP43
	DNAJC1	GAS7
	DNAJC6	GJD2
	DNALI1	GLCE
	DNASE1L2	GLI2
	DNER	GLT1D1
	DOK6	GNAO1
	DPP6	GNB3
	DTNA	GNG2
	DTX1	GPR26
	DUSP26	GPR88
	DUSP8	GRIK4
	ECM1	GRM2
	EFHD2	GRM4
	EFNA1	GRM8
	ELAVL2	GSC
	ELAVL3	GSE1
	ELAVL4	GSG1
	ELF1	GUCA1A
	ELMO1	HAPLN1
	ENTPD2	HECW2
	ENTPD8	HLF
	EPB41	HLX
	EPCAM	HOMER2
	EPOR	HPCA
	ERO1LB	HRASLS
	ERP44	HS3ST5
	ESPN	HSPA2
	ETS2	HTR1A
	EXTL3	HUNK
	F11R	ID4
	FAAH	IFNAR2
	FAAH2	IGDCC3
	FABP6	IGFBPL1
	FAM111A	IGSF1
	FAM131A	IGSF11
	FAM155A	IGSF9
	FAM163B	IMPG2
	FAM174A	INSM1
	FAM3B	INSM2
	FAM83H	IRF8
	FBLN7	ISL2
	FBXW7	ITPRIP
	FERMT1	JAKMIP2
	FGD3	JPH3
	FGF14	KCNAB3
	FMN2	KCNB1
	FOXA2	KCNH5
	FOXB1	KCNJ6
	FOXC1	KCNK3
	FOXG1	KCNN1
	FOXJ1	KCNQ2
	FRMPD2	KCTD7
	FUT1	KIAA1191
	FUT9	KIF12
	GABRB3	KIRREL
	GAD2	KIRREL2
	GADD45G	KREMEN1
	GALNT3	LAMA1
	GCA	LECT1
	GCH1	LGR6
	GCK	LHX1
	GDF15	LMO1
	GFI1	LMO2
	GHRH	LOXL1
	GJB1	LPPR1
	GNAO1	LPPR4
	GNG2	LRFN2
	GNG8	LRFN5
	GOLGA7B	LYST
	GOLT1A	MAB21L1
	GPC3	MAP1B
	GPR111	MAP3K19
	GPR152	MAP3K7
	GPR6	MARCKS
	GRAMD2	MAST3
	GRIK3	MCF2L
	GRIN2C	MDFI
	GRIP1	MDGA1
	GRM2	MFAP4
	GRM8	MINA
	GRP	MRPS9
	GSDMA	MSI1
	GULP1	MYBPHL
	GYLTL1B	MYOD1
	HABP2	MYT1
	HCN2	MYT1L
	HCRT	NCAN
	HDAC5	NEFL
	HES1	NEFM
	HMG20B	NELL2
	HMSD	NEUROD1
	HOOK1	NEUROD2
	HPSE	NEUROD4
	HRH3	NEUROD6
	HS3ST1	NFIA
	HS3ST6	NHLH1
	HTR3A	NKD1
	ICA1	NNAT
	ICAM2	NOS2
	ID2	NOTCH1
	IGFBP2	NPS
	IGFBP5	NPTX2
	IL17A	NPY
	IL17C	NR5A2
	ILDR1	NREP
	INF2	NRSN1
	INO80E	NRXN1
	INPP4B	NRXN2
	INPPL1	NTMT1
	INSM1	NTN1
	ISL1	NTNG2
	ITGB1	NTRK1
	ITPR3	NUDT11
	JAG2	NUMBL
	JAKMIP2	NXN
	JAM3	NXPH3
	KCNA1	OLFM1
	KCNC1	OLIG2
	KCNF1	OPRK1
	KCNG3	OTX2
	KCNH2	P2RX1
	KCNH8	PAK3
	KCNK10	PAX6
	KCNK12	PCCB
	KCNK16	PCDH8
	KCNK3	PCOLCE2
	KCNK9	PDE1C
	KCNMB2	PDE6H
	KCNT2	PDE9A
	KCTD16	PGAP1
	KIAA1009	PHOX2B
	KIAA1244	PHYHIPL
	KIAA1468	PKDCC
	KIAA1598	PKNOX2
	KIAA1609	PLCD3
	KIAA1715	PLCH2
	KIF19	PNMA2
	KIF24	PODN
	KISS1R	POU3F1
	KLC1	POU3F2
	KLC3	POU5F1B
	KLHL14	PPAPDC3
	KLHL41	PPEF1
	KLK1	PPFIA2
	KLK12	PPP1R17
	KRT18	PPP2R2B
	KRT8	PPP2R2C
	KRTAP5-3	PRDX1
	KSR2	PREX1
	LAMP3	PRIMA1
	LCA5	PRKX
	LCN15	PRL
	LFNG	PROKR1
	LGALS8	PSTPIP1
	LIFR	PTCHD2
	LONP1	PTPN21
	LRBA	PTPRS
	LRIF1	PTPRT
	LRP11	PTX3
	LSR	RAI14
	LY6H	RASGEF1C
	LYPD1	RASGRP1
	MAF	RASL10A
	MAGEA1	RBFOX3
	MAP1LC3A	RBP7
	MAP6	RCOR2
	MAP7	RCVRN
	MAPK4	RD3
	MAPK8IP1	REEP1
	MAPRE2	RFX7
	MBD1	RGMA
	MBNL3	RGS10
	MEP1B	RGS16
	MFSD2A	RGS20
	MGAT4C	RGS7
	MGST1	RHBDF2
	MGST2	RHBDL3
	MICALCL	RIN1
	MLPH	RNF112
	MOV10L1	RPRM
	MRAP2	RPS6KL1
	MRPL34	RS1
	MTMR7	RTN1
	MUC1	RTN4R
	MUC20	RUNDC3A
	MYCL1	RUNX1T1
	MYL5	RXRG
	MYO1D	SBSPON
	MYO3A	SCG3
	MYO5B	SCN3B
	MYT1	SELRC1
	NARF	SEMA5B
	NARS2	SEMA6A
	NCALD	SEMA6D
	NDST4	SEPT4
	NEBL	SESN3
	NELL1	SEZ6
	NHS	SEZ6L
	NKAIN2	SGCD
	NKX2-1	SH3GL2
	NKX2-2	SH3PXD2B
	NMUR2	SHF
	NNT	SHOX2
	NOL4	SIX3
	NPC1L1	SLA
	NPM2	SLC16A2
	NPNT	SLC16A9
	NPPA	SLC1A7
	NPTX1	SLC24A2
	NR0B1	SLC24A5
	NR0B2	SLC2A5
	NRSN1	SLC35F4
	NRTN	SLC38A5
	NRXN1	SLC38A8
	NRXN3	SLC39A11
	NTHL1	SLC4A8
	NUCB2	SLC5A10
	OCIAD2	SLC7A14
	OR51E2	SLC8A3
	OSBPL2	SLCO4C1
	P4HB	SLN
	P4HTM	SMPD3
	PAH	SOX11
	PAK7	SOX9
	PCDH17	SP5
	PCDH20	SPNS3
	PCP4	SPON1
	PCSK2	SPTBN4
	PFKFB2	SRRM4
	PGAP1	SSTR2
	PGBD5	ST3GAL6
	PGS1	ST6GALNAC2
	PHACTR3	ST6GALNAC5
	PHYHIPL	ST8SIA1
	PIAS3	ST8SIA2
	PID1	STAC
	PIGQ	STAC2
	PIK3R1	STMN2
	PIPOX	STRA6
	PKIB	STXBP1
	PLD5	STXBP5L
	PLEK2	SULF2
	PLEKHA2	SYNDIG1
	PLEKHB1	SYNPR
	PLEKHG5	SYT1
	PLLP	SYT4
	PLOD2	SYT6
	PLS1	TAL2
	PLXNB1	TCF15
	PON1	TCF4
	PPAP2C	TECPR1
	PPARGC1A	TFAP2C
	PPP1R14B	TGFB3
	PPP2R2B	THSD7B
	PRADC1	TLE4
	PRMT8	TMCC2
	PROM1	TMEM132E
	PRRG2	TMEM133
	PRSS22	TMEM169
	PRTFDC1	TMEM177
	PRUNE2	TNNC2
	PTH2	TP53I11
	PTH2R	TRIL
	PTPRH	TRPV4
	PTPRN2	TSHR
	PTPRU	TSPAN18
	QPCT	TSPAN9
	QSOX2	TTC7B
	RAB11FIP1	TTYH2
	RAB17	TULP1
	RAB19	UNCX
	RAB3B	USP9X
	RAB40B	VGLL4
	RABL2A	WBSCR17
	RAC1	WFIKKN2
	RALYL	WIPF3
	RANBP3	WSCD1
	RASAL1	YPEL1
	RASD1	ZBTB18
	RASSF6	ZDHHC22
	RASSF7	ZDHHC8
	RAX	ZEB2
	RBPJ	ZFPM2
	RCAN1	ZHX2
	RET	ZIC5
	RETNLB	ZMIZ1
	RFX2	ZNF217
	RGL3	ZNF385D
	RGS17	ZNF423
	RGS4	ZNF521
	RGS7	ZSCAN2
	RHOBTB3
	RIC3
	RIMKLA
	RNF148
	RNF183
	RNF186
	RORA
	RPH3AL
	RPTOR
	RSPH1
	RTN1
	RTN2
	RUFY3
	RUNDC3A
	RUNX1T1
	RXFP3
	S100Z
	SALL1
	SCG2
	SCG3
	SCG5
	SCGB1A1
	SCGN
	SCIN
	SCN2A
	SCN3A
	SCNN1A
	SEC11C
	SEC14L1
	SELENBP1
	SEPW1
	SERGEF
	SERPINI1
	SESTD1
	SETBP1
	SEZ6
	SEZ6L
	SFTPB
	SHFM1
	SHISA2
	SHISA8
	SHROOM3
	SIGIRR
	SIRT2
	SIX6
	SKAP1
	SKAP2
	SLC16A3
	SLC25A19
	SLC25A25
	SLC26A9
	SLC2A12
	SLC35D3
	SLC36A4
	SLC39A14
	SLC6A17
	SLC6A3
	SLC7A11
	SLC7A14
	SLC7A4
	SLC8A3
	SLC9A3R2
	SLITRK5
	SMOC1
	SMOC2
	SMPD3
	SMYD3
	SNAP25
	SNCAIP
	SNX16
	SOX1
	SOX11
	SOX13
	SOX2
	SOX21
	SP8
	SPAG1
	SPAG4
	SPINT2
	SPOPL
	SPPL2B
	SPPL3
	SPTB
	SPTSSA
	SRPK3
	SRRM4
	ST14
	ST18
	ST8SIA3
	ST8SIA5
	STK32A
	STK32C
	STK36
	STMN1
	STMN2
	STXBP5
	STXBP6
	SULT2B1
	SVOP
	SYDE2
	SYNGR2
	SYT1
	SYT13
	SYT14
	SYT17
	SYT4
	SYT7
	TAGLN3
	TBC1D8
	TEC
	TEKT2
	TFCP2L1
	TFEB
	TFF3
	TGM3
	THAP4
	TMC4
	TMEM125
	TMEM150C
	TMEM176A
	TMEM178A
	TMEM181
	TMEM184A
	TMEM198
	TMEM205
	TMEM246
	TMEM255B
	TMEM30B
	TMEM31
	TMEM45B
	TMEM61
	TMEM80
	TNFRSF11A
	TNNT1
	TOX
	TOX3
	TPD52L1
	TPH1
	TPPP3
	TPRN
	TRIM3
	TRIM9
	TSGA10
	TSPAN1
	TSPAN8
	TSPEAR
	TTC30A
	TTC39A
	TUSC3
	UBE2S
	UCN3
	UNC13B
	USP20
	VGF
	VLDLR
	VPS4B
	VWC2L
	WDR45B
	WFDC2
	WNT11
	WSB2
	WSCD1
	WWC1
	ZACN
	ZDHHC13
	ZDHHC14
	ZIC2
	ZIC5
	ZMAT4
	ZMIZ2
	ZNF236
	ZNF24
	ZNF322
	ZNF488
	ZNF516
	ZNF706
	ZP1

## Sheet: S8. CUT&Tag assay in Lu134A
	Supplementary Table S8: Neighboring genes of peaks detected by CUT&Tag for ASCL1 or NEUROD1 in Lu134A cells
	CUT&Tag peaks specific to ASCL1	CUT &Tag peaks specific to NEUROD1	CUT &Tag peaks common to ASCL1 and NEUROD1
	AATBC	AAAS	ABHD8
	ABCG1	AATK	ABR
	ABHD5	ABCA7	ACE
	ABLIM2	ABCF3	ACTG1
	ACAA1	ABHD12	ACTL7B
	ACOT7	ABHD13	ADA
	ACTG1P22	ACBD3	ADAM8
	ACTR6	ACBD4	ADAMTS14
	ACVR2B	ACER2	ADAMTS18
	ACVR2B-AS1	ACER3	ADCK1
	ADI1	ACOT11	ADIRF
	ADSS1	ACP2	ADORA2A
	AFG1L	ACSF2	AFAP1
	AFTPH	ACSF3	AGAP1-IT1
	AFTPH-DT	ACTC1	AKAP10
	AGO2	ACY1	AKAP9
	AHRR	ADAMTS2	AKT1
	AHSA1	ADAMTS7P3	ALDH3B1
	ALCAM	ADCY7	ALLC
	ALG3	ADGRB2	ALS2CL
	ALMS1	ADGRG1	ALX4
	AMIGO2	ADPRHL1	AMFR
	AOAH	AGAP3	AMOTL2
	AOC1	AGPAT2	ANGPTL2
	AOPEP	AHDC1	ANKRD33
	APLN	AIPL1	ANXA2
	APLP1	AIRE	ANXA2R
	ARHGAP20	AKR1A1	AP3S1
	ARHGEF26	AKT2	APEH
	ARL2	ALOX5AP	ARFGAP3
	ARL2-SNX15	AMACR	ARHGAP22
	ARMC3	ANGPT1	ARHGAP23
	ARNT2	ANGPTL7	ARHGEF10L
	ARV1	ANKEF1	ARID3A
	ASB1	ANKK1	ASS1
	ASRGL1	ANKLE1	ATAD3A
	ASXL3	ANKRD13A	ATG101
	ATF4	ANO10	ATG4D
	ATG12	AP3M1	ATP2A3
	ATP4B	APIP	ATP5PDP3
	ATP5MC1P5	AQP11	ATP6AP2
	ATP5MC2	ARID1A	ATP6V0B
	ATRAID	ARID3B	ATP6V1B2
	ATXN1	ARRB1	ATP6V1FNB
	ATXN1-AS1	ARRDC2	ATP8A1
	B3GAT2	ARSG	ATPAF2
	B4GALNT4	ASF1A	ATRN
	BANF1	ASTN2	B3GALT5
	BANP	ATAD2	B9D1
	BCL2L11	ATG4C	BAALC
	BEND2	ATOH8	BAIAP2
	BEST1	ATP2B3	BARX1
	BICD2	ATP2C1	BARX2
	BNC2-AS1	ATP5MC2P4	BCAT2
	BORCS5	ATP5PF	BCL2L1
	BSG	ATP6V0A2	BHLHE23
	BTC	ATP6V0C	BIRC3
	BTF3L4	ATXN7L1	BRAT1
	C12orf73	AXIN2	BSND
	C1orf216	B3GLCT	BTBD17
	C21orf62-AS1	B3GNT2	BTBD3
	C5orf22	B4GAT1	BUD13
	CA11	B9D2	C11orf24
	CAAP1	BAALC-AS2	C12orf42
	CACNA1E	BAG3	C12orf57
	CADPS2	BAHCC1	C13orf46
	CALCA	BANF2	C14orf132
	CALHM2	BBS9	C14orf180
	CAP2P1	BCAR1	C15orf39
	CAPN7	BCL11A	C16orf86
	CBR3	BCL7A	C17orf113
	CCDC14	BCOR	C18orf25
	CCDC15	BCR	C1orf159
	CCDC15-DT	BEGAIN	C1QA
	CCDC169	BLM	C1QTNF1-AS1
	CCDC169-SOHLH2	BLMH	C20orf144
	CCDC30	BOD1	C3orf22
	CCDC57	BRME1	CABLES2
	CCNA1	C10orf105	CABP7
	CD101	C11orf68	CACHD1
	CDC42EP4	C11orf71	CACNA1A
	CDC42SE1	C11orf87	CACNA1B
	CDK9	C11orf94	CACNA1H
	CDKN2A	C17orf50	CACNA2D1
	CDKN2C	C1GALT1C1	CADM1
	CDS1	C1orf74	CAMK2B
	CEACAM3	C22orf39	CAMTA1-AS2
	CEACAM6	C2orf73	CAPRIN2
	CENATAC	C4orf17	CASZ1
	CENATAC-DT	C5orf15	CBFA2T2
	CFAP61	C6	CBFA2T3
	CFD	C7orf33	CCDC159
	CHCHD2P9	C8orf82	CCDC167
	CHCHD6	C9orf43	CCDC182
	CHMP4C	C9orf78	CCDC24
	CKAP2	CACUL1	CCDC85C
	CLDN9	CADPS	CCDC88C
	CLSTN3	CALCOCO2	CCDC90B
	CMAS	CALM2P1	CCR7
	CNTN4	CAMK2G	CD300A
	CNTNAP2	CAPZA2	CD40
	COBLL1	CARM1	CDCA2
	COMMD7	CARTPT	CDH22
	CRACR2B	CASD1	CDK5R1
	CREB5	CASP16P	CDKAL1
	CREBL2	CC2D1A	CDKN1A
	CRNKL1	CCDC149	CELF3
	CROCC	CCDC177	CELF4
	CRYBG2	CCDC197	CEP170B
	CRYL1	CCDC33	CFAP61-AS1
	CSNK1A1	CCDC40	CGRRF1
	CSRNP1	CCDC71L	CHD6
	CT66	CCDC83	CHD7
	CTC1	CCDC88B	CHGA
	CTDSP1	CCM2	CHST12
	CTDSPL	CCM2L	CHST7
	CTRC	CCNC	CHST8
	CTTN	CCNQ	CIBAR2
	CXCL17	CCNY	CIC
	CYP11A1	CD180	CLBA1
	CYP2U1	CD5	CLIC3
	CYRIB	CD82	CNPY3
	CYTH1	CDC16	COIL
	DAAM1	CDC42BPG	COLCA1
	DALRD3	CDC45	COMP
	DBIL5P	CDC5L	CORO2A
	DCK	CDH12	COX5A
	DCLK1	CDH15	CPA1
	DCLK2	CDK18	CPLX2
	DCLRE1C	CDK2AP1	CPVL
	DDC	CDK5RAP3	CRACDL
	DEGS2	CDK6-AS1	CRAT37
	DGCR6L	CEP164	CRB2
	DHRS3	CEP72	CRHR1
	DISC1	CERKL	CRHR2
	DLEC1	CFAP20	CRISPLD2
	DLGAP4	CFAP298	CRTC1
	DMPK	CFAP298-TCP10L	CSRP1
	DMXL1	CFLAR	CTNND2
	DNAH1	CHASERR	CUEDC1
	DNAH2	CHDH	CXCR6
	DNAJC17	CHMP7	CYB5R1
	DNAJC25	CHRM4	CYBA
	DNAJC25-GNG10	CHRNA3	CYBC1
	DNER	CHRNB4	CYP7B1
	DOC2A	CINP	DACT2
	DROSHA	CLDN5	DBH
	DSCR9	CLMP	DBNL
	DSEL	CLSTN1	DCAF4
	DSP	CMTM6	DCUN1D3
	DUSP23	CNBD2	DDX20
	DUSP6	CNP	DGKZ
	DYNC2I1	CNTF	DIPK1B
	ECE2	CNTN1	DLG5
	EEF1AKMT4	CNTN2	DLK1
	EEF1AKMT4-ECE2	COL18A1	DLL4
	EEF1E1	COL4A2-AS2	DLX4
	EEF1E1-BLOC1S5	COL4A3	DMAC2
	EFCAB10	COL9A2	DNAAF10
	EFCAB14	COL9A3	DNAJC7
	EIF1AD	COQ2	DNASE1L2
	ENKD1	CORO1C	DOK7
	EPB41	CORO2B	DPF1
	EPHB1	CORO7	DPM2
	EPHX1	CORO7-PAM16	DSCAML1
	EPM2AIP1	COX8A	DUSP10
	EPS8	CPA2	DUSP8
	ERFE	CPNE7	E2F1
	ETS2	CPTP	E2F2
	EVI5	CRIP2	EDN2
	EXOC3	CRTC3-AS1	EFCAB1
	EXOC3-AS1	CRYBB2P1	ELAVL2
	EXOC5	CRYBG3	ELF3
	EXOG	CRYZ	ELN
	EXPH5	CSF1	EMX1
	EXTL3-AS1	CSF3R	ENDOV
	F7	CST7	ENTPD8
	FAM174A	CTR9	EPHB2
	FAM181A	CXCL14	EQTN
	FAM181B	CYAT1	EVPL
	FAM222B	CYMP	FA2H
	FAM240C	CYP2W1	FAM102A
	FAM3A	CYYR1-AS1	FAM110A
	FAM81B	DCDC1	FAM120B
	FAM9C	DCT	FAM163B
	FBLN7	DDA1	FAM166C
	FBP1	DDX41	FAM174B
	FBXL14	DEDD2	FAM222A
	FBXL17	DENND3	FAM83F
	FGF20	DEPP1	FAM83G
	FGFR1	DGLUCY	FBXL7
	FGFR3	DHTKD1	FBXW11
	FH	DIAPH2-AS1	FLVCR1
	FIG4	DIAPH3-AS2	FOXJ3
	FKBP1A	DMGDH	FOXK1
	FLCN	DMRT3	FOXO6
	FLII	DNAI7	FRAS1
	FLOT2	DNAJC5B	FRMD1
	FLVCR1-DT	DPF3	FSCN2
	FOXA1	DPH3	FZR1
	FOXA2	DRD2	GAA
	FOXK2	DSCAM-AS1	GAS6-AS1
	FREM2	DSCR8	GATA2-AS1
	FRY	DST	GCK
	FSCN1	DTNB-AS1	GET4
	FUZ	DTX1	GGT6
	FXYD6	DUSP15	GHRH
	FXYD6-FXYD2	DUSP5-DT	GINS2
	FZD1	E2F7	GNA12
	FZD3	EBF3	GPRC5B
	G3BP2	ECE1	GRAMD4
	GAB2	EDAR	GRB7
	GABBR1	EEF1D	GREP1
	GALE	EEF2K	GRIA1
	GAS2L3	EFNB2	GRIK3
	GCHFR	EIF4G2	GRIK4
	GDF15	EIF5	GRM4
	GEMIN4	ELF4	GSE1
	GEMIN7-AS1	ELL2	GSPT1
	GFI1	ELMO1-AS1	HAR1B
	GFOD1	EME1	HEMK1
	GFUS	ENDOD1	HES5
	GIT1	ENG	HIF1A
	GMPPB	ENO3	HIF1A-AS1
	GNG4	ENOX1	HIF3A
	GNS	ENPP5	HMCN2
	GOLM1	EPAS1	HMOX1
	GTF3C2	EPHA8	HPCA
	GUCY1A2	ERBB4	HSPC324
	GUSBP2	ERICH2	HTRA1
	H1-1	ERMAP	HYPK
	H1-2	ESRRB	ID1
	H1-3	ETAA1	ID2-AS1
	H2AC12	ETV1	ID4
	H2AC13	ETV5	IER2
	H2AC14	EZR	IER5
	H2AC16	FAM157C	IER5L
	H2AC17	FAM182B	INSM1
	H2AC20	FAM185A	INSYN2A
	H2AC21	FAM83A	IP6K3
	H2AC4	FAM83D	IQANK1
	H2AC8	FAM99A	IQSEC1
	H2BC10	FBXL16	IRAK1BP1
	H2BC13	FBXL18	ISL2
	H2BC14	FCGRT	ITPA
	H2BC16P	FGD2	JAG2
	H2BC17	FLJ31356	KAZN
	H2BC21	FLJ42969	KCNC4
	H2BC6	FLNB-AS1	KCNK3
	H2BC8	FLRT1	KCNK9
	H3C10	FNTA	KCNMA1-AS3
	H3C11	FOXP4	KCNN2
	H3C2	FPGT	KCNN3
	H4C11	FPGT-TNNI3K	KCTD21
	H4C12	FRMPD1	KDM4B
	H4C13	FTLP3	KIF19
	H4C2	FTO	KIRREL3-AS2
	H4C3	FUOM	KLK3
	H4C4	FUT4	KRT8P7
	HAO1	FXYD2	KRTAP10-9
	HCG14	FXYD3	KRTAP9-3
	HCG18	G6PC3	KSR1
	HCK	GAB3	LAMC3
	HCN2	GABPA	LAP3P2
	HCN4	GACAT2	LCN15
	HERPUD1	GADD45A	LDLRAP1
	HES3	GALNT17	LEP
	HES4	GAPDHP69	LFNG
	HEXD	GCDH	LHX3
	HILPDA	GEM	LIFR
	HIRIP3	GEMIN8	LIN7B
	HOXD10	GHRHR	LINC00237
	HRH3	GINS4	LINC00310
	HS3ST6	GLCE	LINC00322
	HULC	GLI1	LINC00390
	ICAM5	GLI2	LINC00540
	IGSF3	GLT8D2	LINC00574
	IL17C	GLUL	LINC00595
	IL34	GMFB	LINC00888
	ING3	GNA15	LINC00896
	INO80E	GNG5	LINC00900
	INPP4B	GNG8	LINC01016
	INTS3	GPATCH2L	LINC01132
	ITGA9-AS1	GPR12	LINC01150
	ITPR2	GPR37	LINC01303
	JAG1	GPRC5A	LINC01315
	JMJD4	GPRC5C	LINC01500
	JUND	GRIN2C	LINC01659
	KAZALD1	GRK2	LINC01686
	KCNH2	GSG1	LINC01804
	KCNH8	GSG1L	LINC01891
	KCNN4	GSTO2	LINC01973
	KCNT1	GTF2A1	LINC02099
	KICS2	GTF2I	LINC02151
	KIFC3	GUCY1B1	LINC02388
	KIT	H1-9P	LINC02586
	KLHDC2	H2BP3	LINC02691
	KRT19	H3P36	LINC02744
	KRT8	HAAO	LINC02762
	KRTAP5-AS1	HACD2	LINC02780
	KRTCAP2	HCFC2	LINC02816
	KYAT1	HDGFL1	LINC02844
	LBHD1	HEPACAM2	LINC02870
	LGALS8	HEYL	LINGO1
	LHFPL6	HGFAC	LMX1B
	LIG4	HGS	LOC100128079
	LIMCH1	HIC1	LOC100129066
	LINC00051	HIGD1A	LOC100130298
	LINC00261	HIRA	LOC100131532
	LINC00276	HM13-AS1	LOC100134391
	LINC00299	HMG20A	LOC100507403
	LINC00354	HMGB3P32	LOC101927847
	LINC00474	HOMER1	LOC101928251
	LINC00482	HPN	LOC101929188
	LINC00535	HPN-AS1	LOC101929208
	LINC00677	HRAS	LOC101929333
	LINC00926	HS3ST3B1	LOC101929341
	LINC01018	HS6ST1	LOC101929427
	LINC01029	HSD11B2	LOC101929452
	LINC01085	HSD3B7	LOC101929698
	LINC01173	HSF2BP	LOC105370361
	LINC01194	ID3	LOC105370619
	LINC01249	IDNK	LOC105371049
	LINC01397	IFFO2	LOC105371899
	LINC01671	IFNLR1	LOC105373085
	LINC01682	IFT140	LOC105373289
	LINC01765	IGF2	LOC105374960
	LINC01767	IGFBPL1	LOC105375938
	LINC01814	IL20RB-AS1	LOC105376845
	LINC01871	INF2	LOC107987276
	LINC01921	INHBE	LOC112268198
	LINC02387	INSIG1	LOC112268219
	LINC02682	INSRR	LOC154449
	LINC02833	INTS11	LOC155060
	LOC100128253	IQSEC3	LOC400627
	LOC100129175	IRAG1-AS1	LOC645485
	LOC100130238	IRAK2	LOC651337
	LOC100133315	IRF7	LOC729609
	LOC100270746	ITPK1	LRRC15
	LOC100507336	ITPRIP	LRRC26
	LOC101927437	ITSN2	LRRC42
	LOC101929977	IZUMO3	LRRN4
	LOC105369325	JAKMIP3	LURAP1L
	LOC105370854	JAZF1	LYRM1
	LOC105371031	JCAD	MACORIS
	LOC105371592	JDP2	MACROD1
	LOC105374363	JPH1	MAD1L1
	LOC105374988	JUNB	MADCAM1
	LOC105375304	JUP	MAFA
	LOC107985532	KAT6B	MAML3
	LOC107986876	KAT7	MAP1B
	LOC107987142	KBTBD4	MAP6
	LOC339166	KCND3	MARCHF10
	LOC644090	KCNJ5	MAVS
	LPCAT1	KCNK16	MBD1
	LRATD2	KCNMA1	MBLAC2
	LRFN4	KCNQ2-AS1	MBOAT1
	LRRC37A5P	KCNS2	MCCC1
	LRRC49	KIAA0087	MCF2L-AS1
	LRRC75A	KIAA0586	MCRIP1
	LRRC8A	KIAA1328	MDS2
	LRRC8C	KIF16B	MEAK7
	LRRC8C-DT	KIF21B	MED9
	LSM7	KIF26B	MEF2D
	LTBP3	KIF5C	MET
	LTC4S	KISS1R	MEX3D
	MAB21L1	KLF13	MGC16025
	MACO1	KLF4	MGST3
	MAF	KLHDC3	MICALL2
	MAFK	KLHDC8A	MID1IP1
	MAP1LC3B	KLHL29	MINDY2
	MAP3K4	KRT80	MIR11401
	MAP3K4-AS1	KRT8P48	MIR12121
	MARCHF10-DT	KRTAP10-3	MIR3659HG
	MCAT	LAPTM4B	MIR4492
	MCHR1	LARS2-AS1	MIR4538
	ME3	LETMD1	MKRN1
	MEG3	LGI2	MLX
	MEI1	LHFPL3	MNT
	MEST	LIN52	MPP3
	MFAP2	LINC00092	MPRIP
	MGAM2	LINC00336	MRPL11
	MGAT4B	LINC00347	MRPL37
	MIAT	LINC00518	MRPS23
	MIR210HG	LINC00523	MSANTD1
	MIRLET7BHG	LINC00598	MTCL1
	MLLT11	LINC00867	MTSS2
	MLLT3	LINC00910	MTURN
	MMP17	LINC00955	MUC5B
	MON1B	LINC00963	MUC8
	MOV10L1	LINC00976	MVB12B
	MPP1	LINC01055	MXD3
	MPPED1	LINC01088	MYBBP1A
	MRO	LINC01089	MYMK
	MRPL12	LINC01137	MYO18B
	MRPL36	LINC01162	MYRF
	MRPS34	LINC01281	MYT1
	MS4A14	LINC01353	NACC2
	MS4A7	LINC01370	NAGK
	MSH2	LINC01372	NAGS
	MSI2	LINC01389	NAP1L1P1
	MSMP	LINC01471	NARS2
	MSRA	LINC01484	NAV2-AS6
	MTERF1	LINC01505	NBPF1
	MTMR1	LINC01508	NCOA2
	MYC	LINC01531	NCOR2
	MYCL	LINC01630	NDUFA10
	MYD88	LINC01714	NDUFAF8
	MYH14	LINC01727	NDUFB11
	MYH9	LINC01778	NDUFS8
	MYLIP	LINC01811	NECTIN1
	MYNN	LINC01819	NEUROD1
	NALCN	LINC01968	NFIB
	NBEA	LINC02074	NFIC
	NCAPG2	LINC02078	NFIX
	NDUFS6	LINC02227	NGB
	NECAB3	LINC02298	NMD3
	NEDD1	LINC02310	NMNAT3
	NELFA	LINC02352	NOTCH1
	NELFB	LINC02392	NPDC1
	NEURL1B	LINC02488	NRARP
	NEUROG3	LINC02489	NRXN1
	NFATC2	LINC02814	NRXN3
	NFRKB	LINC02908	NUAK1
	NIBAN1	LINC02910	NUDT14
	NIPBL-DT	LINC-PINT	NXPH4
	NKX2-2	LIX1	OCEL1
	NKX2-6	LMAN1	OGFOD2
	NPHP4	LMNA	OGFRP1
	NPTX1	LMO1	OGG1
	NR4A1	LMX1A	OSBPL3
	NRF1	LNCPRESS2	OTULINL
	NRGN	LOC100129917	PACSIN1
	NUAK2	LOC100289470	PADI3
	NUDT22	LOC100506405	PAM16
	NUF2	LOC100507564	PANK4
	NXPH2	LOC101926913	PARVA
	OPN4	LOC101927143	PDZD3
	OPTC	LOC101927245	PELI2
	ORAI1	LOC101927855	PEMT
	ORAI3	LOC101928053	PGAP1
	OS9	LOC101928126	PGBD5
	OTUB1	LOC101928323	PGM2L1
	P4HTM	LOC101928658	PHC2
	PADI2	LOC101928841	PHIP
	PAGR1	LOC101928977	PIDD1
	PAX9	LOC101929710	PIP5K1C
	PAXBP1	LOC102546299	PIPOX
	PCAT1	LOC102724064	PKNOX2
	PCBD1	LOC102724467	PLCB4
	PCGF5	LOC102724646	PLEKHB1
	PCP4	LOC105369213	PLN
	PCSK2	LOC105371934	PLPP2
	PCYOX1L	LOC105375843	PLXNB2
	PDE8A	LOC107985246	PLXND1
	PDGFB	LOC107985728	PNO1
	PEAK3	LOC157273	PNPLA7
	PEX5	LOC283335	POLD4
	PFAS	LOC283710	POLI
	PFN1	LONRF3	POLR1A
	PGM2	LPAR1	POLR2L
	PHF2	LRP11	POLR3G
	PICK1	LRRC10B	POR
	PIGS	LRRC20	POU2AF1
	PIM3	LRRC4	PPIF
	PIP5K1B	LRRC47	PPP1R26
	PISD	LRRC7	PPP1R37
	PKN1	LRRFIP1	PRKAG2
	PLEC	LRTM2	PRKCZ
	PLEKHA1	LURAP1L-AS1	PRR15L
	PLEKHG5	LY6H	PRR20G
	PLXNA2	LZTS1	PRSS55
	PNPLA6	MAFG-DT	PSAPL1
	POLR2H	MAPK8	PSMB2
	POU3F1	MAPT	PTPRF
	PPCS	MARCHF4	PTPRJ
	PPIL2	MAT2B	PYGB
	PPM1F-AS1	MATN1-AS1	QSOX2
	PPP1R14D	MDFI	RAB11A
	PPP3CC	MEA1	RABGAP1L
	PPP6R1	MED16	RABGGTA
	PPRC1	MEF2A	RAD23B
	PRDM2	MEGF6	RALGDS
	PROX1	MEIS1-AS3	RALGPS1
	PROX1-AS1	MEIS2	RAP2B
	PRPF6	MEX3B	RASA3
	PRPH	MFAP4	RASD1
	PRPSAP1	MGLL	RASD2
	PRR34	MICU3	RBFOX3
	PRR34-AS1	MIF	RBM10
	PRRC2B	MIR325HG	RBM38-AS1
	PRSS16	MIR4683	REPIN1
	PSD3	MIR646HG	RFX1
	PSMG4	MMP2	RGMB
	PTPRG	MOAP1	RGMB-AS1
	PTPRN2-AS1	MORN1	RHBDF1
	PUM1	MORN3	RHBDL1
	QKI	MRM1	RIN1
	RAB11FIP3	MRPL22	RIPOR2
	RAB19	MRPS10	RNF19A
	RAB3B	MTCYBP23	RNF220
	RAB40C	MUC4	RNU1-88P
	RAI14	MYBL2	RNU4-50P
	RALBP1	MYCBPAP	RNU4-68P
	RASAL1	MYL7	RP1L1
	RASGEF1B	MYLK3	RPL18P11
	RBM19	MYO18A	RPL32P33
	RBM3	MYOF	RPL38
	RBM38	NAA16	RPL7P25
	RBM6	NACAP2	RPS14P8
	RELA	NANOS1	RPS6KA4
	RFX3	NCLN	RPTOR
	RFX3-AS1	NCMAP	RSPH14
	RGL3	NCS1	RTL6
	RGS12	NDEL1	RUNX1T1
	RHOT2	NDUFA5P5	RXRA
	RHPN1	NDUFA7	S100A7A
	RHPN1-AS1	NDUFS3	SCARNA17
	RMI2	NEBL	SCAT1
	RNF11	NEUROD2	SCX
	RNF121	NEUROD4	SEC11C
	RNF6	NFAM1	SECTM1
	RNU4-2	NHLH2	SEMA4B
	RPL27	NIBAN2	SEPTIN9-DT
	RPL29	NINJ1	SERPINB8
	RPLP1	NIPAL3	SERPINF1
	RPRD1A	NKAIN1	SETBP1
	RPS11P6	NKILA	SETD1B
	RPS15P5	NKX6-2	SH3TC1
	RPS4XP8	NKX6-3	SHB
	RPS6KA3	NORAD	SIPA1L3
	RSPH1	NPNT	SIRPA
	SALL2	NPSR1-AS1	SLAMF8
	SARS1	NPTX2	SLC18A1
	SCG2	NRCAM	SLC25A34
	SCN9A	NRG1-IT1	SLC25A48
	SCNN1A	NRL	SLC29A3
	SCRT1	NRSN1	SLC37A4
	SDF2L1	NSMCE1	SLC38A6
	SDHAP3	NTNG2	SLC47A2
	SELENOV	NXPH3	SLC6A17
	SEM1	OAZ2	SMAD2
	SENCR	OLFM1	SMARCA2
	SERPINH1	OLFM4	SMIM1
	SERTAD4	OVOL2	SMIM41
	SERTAD4-AS1	OXCT1	SMOC2
	SH3BP4	OXNAD1	SNHG20
	SH3PXD2A	P2RX1	SNHG22
	SHISA2	PACRG	SNHG7
	SHISA7	PACRGL	SNORA17B
	SHTN1	PAMR1	SNORD28B
	SIPA1L2	PAPLN-AS1	SNTA1
	SIRT4	PAQR3	SOGA1
	SLC13A3	PARS2	SOHLH1
	SLC16A3	PAX4	SORD2P
	SLC17A5	PCDH1	SOX13
	SLC1A3	PCDH8	SOX4
	SLC1A4	PDE2A	SPOUT1
	SLC25A13	PDHX	SPTBN2
	SLC25A38	PDLIM2	SREBF1
	SLC25A47	PDZD2	SRM
	SLC2A10	PEF1	SRRM3
	SLC2A4RG	PEX10	SSR1
	SLC2A9-AS1	PEX2	STARD10
	SLC36A4	PGLS	STEAP3
	SLC39A9	PGLS-DT	SULT2B1
	SLC50A1	PHACTR4	SUN1
	SLC5A6	PHLDB1	SYCE2
	SLC6A19	PIEZO1	SYNE3
	SLC9A3R1	PIK3AP1	SYNGR3
	SLFN11	PKIA	SYNJ2
	SLITRK2	PKIB	SYT13
	SMC2	PLAC8	SYTL3
	SNAI1	PLCH2	TACC3
	SNAP47	PLEKHG3	TAMALIN-AS1
	SNORD114-20	PMEPA1	TARDBP
	SNORD167	PMS2P4	TBC1D12
	SNRPN	POLE3	TBC1D22B
	SNURF	POLE4	TBXA2R
	SORCS3-AS1	POLR2C	TCIRG1
	SP5	PPARA	TCL6
	SPANXN4	PPP1R15B	TDRG1
	SPECC1	PPP1R3B	TERF1
	SPPL2B	PPP2R5E	TEX22
	SPR	PRKN	TFAP2A-AS2
	SPRR2F	PRR13	TFB1M
	SPRY4	PSMA6	TFEB
	SPRY4-AS1	PSMC1	TFF3
	SPTB	PSPH	THRA
	SPX	PTGES	TIGD2
	SSBP3	PTGFRN	TIMM22
	ST18	PTK7	TLE1
	ST8SIA6-AS1	PTPN1	TMEM104
	STAC	PTPRK	TMEM115
	STAT2	PYCR1	TMEM129
	STIM2-AS1	PYCR2	TMEM178B
	STK25	PYGL	TMEM184B
	STK33	RAB26	TMEM242
	STMN2	RAB39A	TMEM45B
	STOML3	RAI1	TMEM52
	STUB1	RALGAPA2	TNFRSF25
	STXBP2	RAMP1	TNR
	SUMO2P3	RAPGEF1	TOB1
	SUZ12P1	RASSF3	TOM1L2
	SYN2	RBM7	TOR2A
	SYNM	RBM7P1	TP53I11
	SYT1	RCOR2	TP73
	SZRD1	RD3	TP73-AS3
	TASP1	RECK	TPCN1
	TBC1D30	RER1	TPRA1
	TCERG1L	RERE	TPRG1
	TEAD1	RGS2	TPRN
	TERT	RGS3	TPSD1
	TESC	RIOK2	TRAF4
	TEX45	RIOK3	TRAPPC11
	TFAP2A	RN7SKP133	TRAPPC3
	TFDP1	RN7SL454P	TRIO
	THAP10	RN7SL516P	TRIT1
	THEM4	RNF141	TSNARE1
	TIMM29	RNF182	TSPAN4
	TJP2	RNF24	TSPEAR
	TLE5	RNPEP	TTC39B
	TMEM161B	RNU12	TWSG1
	TMEM176A	RNU12-2P	TXNDC5
	TMEM179	RNU4-35P	UCHL1
	TMEM181	RNU4-77P	UGCG
	TMEM205	ROR2	UGT3A2
	TMEM210	RPA1	UNCX
	TMEM94	RPGRIP1L	UQCC2
	TNK2-AS1	RPL17P51	USP20
	TNRC18	RPL32	USP35
	TP53I13	RPL32P36	UVSSA
	TPCN2	RPL3L	VASN
	TRAM2	RPLP0P2	VAV2
	TRIL	RPLP1P5	VGF
	TRIM25	RPP25	VPS18
	TRIM27	RPRM	VPS28
	TRIM39	RPS15AP40	VWA1
	TRIM46	RPS26	WASF2
	TRMT61A	RPS26P28	WNT4
	TRPT1	RPS26P49	WNT7B
	TSPAN13	RPS27AP11	WNT9A
	TTBK1	RPS28	XRCC2
	TTC13	RPS29P5	XRN2
	TTC39C	RPS29P6	XXYLT1-AS2
	TTC6	RPS7P4	YJU2B
	TUBA4A	RPSAP3	YKT6
	TUSC8	RRP1B	ZC3H12C
	TUT7	RSRC1	ZC3H3
	UACA	RTN4	ZC3H7A
	UBE2G2	RTN4R	ZDHHC14
	UBXN2B	RUVBL1-AS1	ZMAT4
	UCK2	RWDD1	ZMIZ1-AS1
	UNC45A	S100A11	ZNF557
	UQCC3	S100A6	ZNF57
	USP38	SAP30L-AS1	ZNF750
	VAMP1	SARDH	ZSCAN25
	VANGL1	SBK2
	VARS1	SCARB1
	VEGFB	SCNN1B
	VILL	SCRN2
	VLDLR-AS1	SEC61B
	VOPP1	SEC63P1
	VPS45	SELENON
	VXN	SEPTIN10
	WBP4	SERPINB1
	WDR5	SERPINE1
	WDR87	SETBP1-DT
	WDSUB1	SF3A3
	XKR5	SFTPB
	XYLB	SHF
	YARS2	SHKBP1
	YEATS4	SHROOM1
	YIPF2	SIGIRR
	YWHAEP1	SIVA1
	ZBTB21	SKAP2
	ZBTB7C	SLC17A9
	ZDHHC21	SLC18A2
	ZER1	SLC19A2
	ZFAND2A	SLC22A23
	ZFAND6	SLC2A1
	ZFAT	SLC35F2
	ZFHX2	SLC38A10
	ZFR	SLC39A11
	ZFYVE19	SLC44A3-AS1
	ZMAT3	SLC5A5
	ZMIZ1	SLC9A1
	ZMYND12	SMAD3
	ZNF251	SMIM29
	ZNF385A	SNAP25
	ZNF467	SNHG15
	ZNF488	SNHG19
	ZNF516-AS1	SNPH
	ZNF613	SNRPA1
	ZNF620	SNTN
	ZNF775-AS1	SNX11
	ZNF835	SORBS2
	ZSWIM6	SORCS2
		SP2-DT
		SPART
		SPATA31D5P
		SPDEF
		SPINK4
		SPOCD1
		SPTBN4
		SQOR
		SQSTM1
		SRCIN1
		SRSF8
		SSTR5
		SSTR5-AS1
		STARD13
		STING1
		STK32C
		STKLD1
		STPG3
		STRA6
		STRN
		STX1A
		STYX
		SUN2
		SUSD2
		SVBP
		SYN3
		SYNGR4
		SYPL1
		TAB2
		TAB3
		TAMALIN
		TATDN2
		TBC1D2
		TBCB
		TBX1
		TCERG1
		TECPR2
		TECR
		TENT5C
		TGFA
		TGFB1
		TGFB1I1
		TGM2
		TH
		TIMM9
		TIMP4
		TINAGL1
		TKT
		TLE3
		TLE4
		TLL1
		TM6SF2
		TMED3
		TMEM114
		TMEM120B
		TMEM130
		TMEM132E
		TMEM150C
		TMEM164
		TMEM201
		TMEM222
		TMEM251
		TMEM30A
		TMEM30A-DT
		TMEM63C
		TMEM87B
		TMEM88B
		TMEM9B
		TMEM9B-AS1
		TMIGD2
		TMTC4
		TNFRSF14
		TNFRSF18
		TNRC6B
		TNRC6B-DT
		TOR4A
		TOX2
		TOX3
		TP53INP1
		TP73-AS1
		TPPP3
		TPRG1L
		TRABD2B
		TRERF1
		TRPV3
		TSC22D2
		TSHR
		TSKU-AS1
		TSPAN18
		TTC7B
		TTLL1
		TTLL11
		TUBB
		TYW3
		UBE2T
		UBIAD1
		UBQLN1
		UBQLN1-AS1
		UFD1
		ULK1
		UNC5A
		USB1
		USE1
		USF3
		USP1
		UXT
		VGLL4
		VPS13C
		VPS50
		VSX2
		VTN
		WDR86
		WHAMM
		WNT11
		XRCC1
		ZBED5-AS1
		ZBTB10
		ZBTB7B
		ZC3H10
		ZFAND3
		ZFHX3
		ZFPM1
		ZIC2
		ZMYM3
		ZNF274
		ZNF326
		ZNF579
		ZNF622
		ZNF627
		ZNF655
		ZNF778
		ZSWIM4

## Sheet: S9. ASCL1-regulated genes
	Supplementary Table S9: Downregulated genes by ASCL1 knockdown in Lu134A cells
	ASCL1-regulated genes (Miyakawa et al.)
	AC002116.7
	AC003002.4
	AC005540.3
	AC007292.6
	AC009065.1
	AC009133.15
	AC011513.3
	AC012354.6
	AC090498.1
	AC099850.1
	AC103564.7
	AC123023.1
	AC133919.1
	AC234582.1
	ACSS1
	ACTR1A
	ADGRG1
	ADI1
	ADM
	AL022067.1
	AL135787.1
	AL137860.1
	AMIGO3
	ANKLE1
	ANKRD23
	AP001625.6
	APC2
	ARHGAP19-SLIT1
	ARHGAP23
	ARHGEF17
	ARTN
	ARX
	ASCL1
	ASPHD2
	ATG13
	ATP2A1-AS1
	ATP6V0E1
	AUNIP
	BAD
	BORCS7-ASMT
	BPNT1
	BTBD17
	BUB1B-PAK6
	C11orf24
	C11orf96
	C1orf210
	C2CD4A
	C2orf54
	C6orf52
	CACNG4
	CAPN15
	CAPNS1
	CCDC88B
	CDIPT
	CDK18
	CEACAM21
	CELF5
	CHEK2P2
	CHMP4B
	CHST13
	CHSY1
	CITF22-92A6.1
	CKM
	CLPSL2
	CORO7-PAM16
	CRISPLD2
	CTB-58E17.3
	CTBP1-AS2
	CTC-353G13.1
	CTD-2020K17.3
	CTD-2223O18.1
	CTD-2350C19.2
	CTD-2410N18.5
	CTD-2506P8.6
	CTD-2510F5.4
	CTD-2517M22.17
	CTD-2530N21.4
	CTD-2538C1.2
	CTD-2545G14.7
	CTD-2562J17.7
	CTD-2647L4.5
	CTD-2651B20.1
	CTD-3074O7.11
	CTD-3193K9.3
	CTDSPL
	CXCL14
	CXCL17
	CYCS
	CYR61
	DAGLA
	DEXI
	DLL3
	DLL4
	DLX5
	DMXL1
	EBAG9
	ENTPD2
	ENTPD8
	EPHB2
	ESPN
	ESRRA
	EVPL
	EVPLL
	EYA2
	F12
	F8A2
	FAM102A
	FAM167B
	FAM218A
	FAM222A
	FAM46B
	FAM83A
	FAM83E
	FBLIM1
	FEM1A
	FGF9
	FLNC
	FRG1GP
	FSTL3
	FXYD7
	GADD45B
	GADD45G
	GAGE2E
	GCK
	GIT1
	GLIS2
	GLRX5
	GNG3
	GNG8
	GOLGA7
	GPR153
	GPRC5B
	GRASP
	GRIN2D
	GRK5
	GTSE1
	H2BFS
	HES1
	HES2
	HES5
	HES6
	HES7
	HIST1H1C
	HIST1H1PS1
	HIST1H2AC
	HIST1H2AD
	HIST1H2AI
	HIST1H2AJ
	HIST1H2AK
	HIST1H2AL
	HIST1H2BD
	HIST1H2BE
	HIST1H2BF
	HIST1H2BG
	HIST1H2BK
	HIST1H2BL
	HIST1H2BO
	HIST1H3H
	HIST1H3J
	HIST1H4D
	HIST1H4H
	HIST2H2AA4
	HIST2H2BA
	HIST2H2BE
	HIST2H2BF
	HIST2H4B
	HIST3H2A
	HIST3H2BB
	HLA-S
	HOXC-AS1
	HOXD1
	HS3ST6
	HSF2BP
	IGHJ3
	IGHM
	IGLC2
	IL10RB-AS1
	IL1RAP
	INPPL1
	INSM1
	IPO5
	IQSEC2
	IRF7
	ISCA2
	ISG15
	ITPRIP
	JUP
	KIF26A
	KRT15
	KRT9
	LAD1
	LCLAT1
	LENG9
	LHX8
	LIFR-AS1
	LINC00337
	LINC00581
	LINC00618
	LINC00951
	LINC01063
	LINC01176
	LINC01342
	LINC01355
	LMNB2
	LRRC23
	LRRC73
	LRRN4
	LTB
	MAFA
	MAGED4B
	MAL2
	MAP3K14-AS1
	MAPK3
	MAPRE1
	METTL9
	MFAP4
	MID1IP1-AS1
	MINOS1-NBL1
	MIR503HG
	MIR7-3HG
	MIR940
	MMP11
	MNX1-AS2
	MRPS24
	NAGS
	NCK1-AS1
	NCOR2
	NEUROD1
	NEUROG2
	NGFR
	NKX1-2
	NKX2-8
	NOL12
	NPPA
	NPTX2
	NR0B2
	NR1D1
	NUDT17
	PACSIN1
	PADI2
	PAK4
	PANO1
	PCAT6
	PCDHB11
	PCP4
	PCYT1B
	PDE2A
	PEX10
	PGAM2
	PIAS3
	PIGS
	PIK3R2
	PIP4K2B
	PITPNA-AS1
	PLEKHG2
	PLEKHG5
	PLPP1
	PMS2P4
	POU3F1
	PPARD
	PPDPF
	PRICKLE1
	PRKAR2B
	PRR36
	PSKH1
	PTGER1
	RAB19
	RAI14
	RAMP2
	RARA-AS1
	RARRES2
	RAVER1
	RBM38
	REC8
	RHOQ
	RIPPLY3
	RITA1
	RNASET2
	RNF183
	RNF44
	RP11-1148L6.9
	RP11-126K1.2
	RP11-155G14.5
	RP11-159D12.5
	RP11-173P15.5
	RP11-178C3.8
	RP11-20B24.7
	RP11-262H14.4
	RP11-279O9.4
	RP11-282O18.3
	RP11-29H23.4
	RP11-2C24.4
	RP11-302B13.5
	RP11-302M6.4
	RP11-324I22.4
	RP11-338H14.1
	RP11-350O14.18
	RP11-365N19.2
	RP11-368P15.3
	RP11-402J6.1
	RP11-410N8.3
	RP11-426A6.5
	RP11-468E2.5
	RP11-482G13.1
	RP11-483F11.7
	RP11-507K2.3
	RP11-517P14.2
	RP11-524F11.1
	RP11-540B6.3
	RP11-60L3.6
	RP11-618K13.2
	RP11-727F15.9
	RP11-73M18.2
	RP11-763B22.4
	RP11-783K16.14
	RP11-807H7.2
	RP11-87G24.3
	RP11-977G19.5
	RP11-989E6.13
	RP11-98D18.3
	RP11-98D18.9
	RP1-27O5.3
	RP1-34B20.21
	RP1-43E13.2
	RP1-59D14.1
	RP3-337H4.8
	RP3-522D1.1
	RP4-545L17.11
	RP5-1050D4.4
	RP5-1160K1.6
	RP5-827C21.4
	RP5-884C9.2
	RP5-997D16.2
	RPH3AL
	RPL36A-HNRNPH2
	RPL9P29
	RPS15
	SBK1
	SENP3
	SERPINH1
	SFXN3
	SH2D3A
	SH2D5
	SLC10A4
	SLC25A34
	SLC31A2
	SLC35E1
	SLC37A1
	SLC44A1
	SMCO4
	SMPD1
	SNCB
	SOHLH1
	SOWAHA
	SOX4
	SPATA25
	SPINK2
	SPOCK2
	SRPRA
	SSBP3
	SULT2B1
	SYBU
	SYCE2
	SYN1
	SYNGR4
	TCAP
	TCEB3-AS1
	TCIRG1
	TERT
	TFF3
	TGFBRAP1
	TIMP2
	TLN1
	TMEM110-MUSTN1
	TMEM115
	TMEM125
	TMEM176B
	TMEM200A
	TMEM200C
	TMEM201
	TMEM216
	TMEM25
	TMEM256-PLSCR3_1
	TNF
	TNFRSF25
	TOX2
	TP53RK
	TTC22
	UBE2L6
	UFSP1
	UNCX
	USP41
	VASP
	WNT10A
	XXbac-BPG246D15.9
	XXcos-LUCA11.5
	YDJC
	YKT6
	ZDHHC1
	ZMIZ2
	ZNF213
	ZNF215
	ZNF358
	ZNF362
	ZNF625-ZNF20
	ZNF689
	ZNF703
	ZP3
	ZSWIM3

## Sheet: S10. RNA-seq in Lu134A cells
	Supplementary Table S10: Upregulated and downregulated genes by NEUROD1 knockout in Lu134A cells
	Upregulated genes	Downregulated genes
	ABCC8	ADCY8
	ADAMTS13	ADGRF1
	ADGRG2	ADIRF
	AK4	AHRR
	AK4P3	AJUBA
	ALDOC	AKR1C2
	ALPL	AKR1C3
	ANKRD20A2P	ALK
	ANKRD63	ANKFN1
	APCDD1	ANKRD22
	ASB2	ANXA1
	ATP1B2	APOD
	B3GAT2	AQP3
	B4GALNT4	ARHGAP11A-SCG5
	BARX1	ARHGAP23
	BBC3	ARL2-SNX15
	BCL11A	ATP6V1G2-DDX39B
	BNIP3	B3GNT3
	C11orf87	BDKRB1
	C1QL4	BDKRB2
	C1QTNF1	BICDL2
	C1QTNF4	BLOC1S5-TXNDC5
	C1QTNF8	BMP3
	C2orf72	C1orf116
	C4orf47	CAPN8
	CACNA1G	CCDC96
	CBLN1	CCNJL
	CDRT4	CD109
	CEACAM1	CD44
	CKM	CDH15
	CNNM1	CDK6
	COL12A1	CEACAM5
	COL22A1	CGNL1
	COL28A1	CHRNA3
	COL8A2	CHRNB4
	CPNE4	CHST13
	CPNE5	CILP
	CPPED1	CLDN1
	CRTAC1	CLEC7A
	CUX2	CLIC5
	CUZD1	CLU
	CXCR4	CNTD1
	CYP26A1	COL16A1
	DACT1	COL18A1
	DACT2	COL19A1
	DCX	COL5A2
	DDIT4	COMP
	DNAH11	CORO7-PAM16
	EBF4	COTL1
	ECEL1	CPT1A
	EEF1AKMT4-ECE2	CPVL
	EFEMP2	CRHBP
	EFNA4	CRLF1
	EGR4	CSGALNACT1
	EN1	CTRL
	ENSG00000205236	CYP1A1
	ENSG00000254553	CYP1B1
	ENSG00000254692	DSC1
	ENSG00000257921	DSG1
	ENSG00000260729	DUOX1
	ENSG00000263809	DUOXA1
	ENSG00000267303	DUSP4
	ENSG00000271793	DUSP5
	ENSG00000277758	DUSP6
	ENSG00000283228	DYSF
	ENSG00000285188	EGR1
	ENSG00000285713	EHF
	ENSG00000287542	EIF3CL
	ENSG00000287908	ELK3
	EVX2	EMILIN2
	FABP3	EMP1
	FAM162A	ENSG00000255439
	FAXDC2	ENSG00000256349
	FGF11	ENSG00000256500
	FGF13	ENSG00000258653
	FKBP1B	ENSG00000259316
	FRMPD4	ENSG00000261832
	FSCN1	ENSG00000268173
	FXYD7	ENSG00000270149
	GAL3ST3	ENSG00000272410
	GBX2	ENSG00000285816
	GLI2	ENSG00000285920
	GPC3	ENSG00000285932
	GSDMD	ENSG00000285982
	H2AC15	ENSG00000286022
	H2BU1	ENSG00000286235
	H4C11	ENSG00000289027
	HCN2	EPHA2
	HES2	ETV4
	HK2	ETV5
	HRH3	F3
	IGF2	FAM83E
	IGFBP5	FBXL7
	IKZF3	FERMT2
	INSRR	FERMT3
	IQGAP2	FOSL1
	IRF4	FOXN1
	IRX6	GABBR1
	JPH4	GABRD
	KCNIP1	GDA
	KCNIP4	GLP1R
	KCNJ11	GPAT3
	KCNJ6	GPR3
	KCNQ3	GRHL3
	KCNQ4	GRM5
	KCNRG	GSTP1
	KISS1R	HACD4
	KLC3	HMOX1
	KLHDC7A	HSPE1-MOB4
	LBH	IFFO2
	LHX1	IGSF10
	LRATD1	IRAK2
	LSAMP	ITGB4
	LYNX1	ITPRID1
	LYPD1	KBTBD11-OT1
	MAF	KCNF1
	MAPT	KCNJ5
	MEIS3	KCNK1
	MGAT3	KCTD12
	MMP10	KIF26B
	MN1	KIFC3
	MPST	KLF1
	MROH7-TTC4	KRT1
	MYT1L	KRT18
	NAT16	KRT36
	NDRG1	KRT7
	NDUFA4L2	KRT80
	NEDD9	KRT84
	NEFL	LAMB3
	NEK6	LAMC2
	NKX6-1	LDAF1
	NPIPA7	LGALS3
	NRN1	LHX8
	NWD1	LY6G6C
	NXPH4	MAGED4B
	OAZ3	MALL
	OSBPL5	MAN1A1
	OTUB2	MERTK
	P4HA1	METRNL
	PALM	MGAM2
	PARP11	MISP
	PCDHA13	MLIP
	PCDHB7	MMRN2
	PCP2	MOXD1
	PCP4	MSLN
	PDCD6-AHRR	MSX2
	PDE4C	MYADML2
	PDE6A	MYH14
	PDK1	MYO10
	PDLIM2	NCCRP1
	PFKFB3	NEB
	PFKFB4	NECTIN2
	PGAM2	NECTIN4
	PHYHIP	NEUROD2
	PI3	NFATC2
	PKNOX2	NHLH2
	PLPPR3	NHSL2
	PNCK	NID2
	PNMA8C	NLGN1
	PNPLA5	NRTN
	PPP1R1B	NTN3
	PPP1R32	NTNG2
	PPP1R3C	NTS
	PRR15L	OPRK1
	PRRX1	OSGIN1
	PRSS27	OSR2
	PTPRE	P2RY1
	PTX3	PAPSS2
	PYCARD	PCDH17
	PYDC1	PCDHGA2
	RGS11	PDE2A
	RHBDL3	PGLYRP3
	RHCE	PHEX
	RND2	PKP1
	ROBO3	PLAU
	RP1L1	PLPP2
	RPH3A	PLXNA2
	RXRG	PODNL1
	SALL4	POPDC3
	SAPCD1	PPBP
	SCGB1D2	PROCR
	SCNN1B	PTGS2
	SCRT1	PTPRU
	SCRT2	RAB26
	SH2D2A	RASD2
	SHE	RASGRP3
	SHH	RASSF6
	SIX5	RGPD6
	SLC12A7	RGS4
	SLC16A3	RUNX1
	SLC22A18	S100A16
	SLC24A4	S100Z
	SLC25A48	SASH1
	SLC4A10	SCEL
	SLC6A3	SH2D3A
	SLITRK1	SH3TC1
	SMOX	SHISA2
	SNTB1	SLC16A12
	SOCS2	SLC18A3
	SORBS3	SLC1A5
	SRMS	SLC22A31
	ST6GAL2	SLC30A10
	STC2	SMAD3
	STX1B	SMIM11A
	SULF2	SMIM5
	SV2B	SOHLH1
	TBR1	SOX3
	TBX2	SPAG17
	TBXT	SPDYE2B
	TDRP	SPINK5
	TGFBR3L	SPINK7
	THY1	SPRR1B
	TMCC3	SPRR2D
	TMEM163	SPRR3
	TNFSF12	SPRY4
	TRIM54	SYT2
	UBE2F-SCLY	TEAD3
	UTP14C	TEC
	VEGFA	TGFA
	VIM	TGFB3
	VSTM2L	TMEM255B
	VWA2	TMEM40
	WFDC2	TMPRSS13
	WNT16	TOX
	ZMAT4	TPK1
	ZNF257	TRIM29
		TSSK3
		UNC13D
		VANGL2
		VEGFC
		VSIG8
		VWCE
		WNT10A
		XKRX
		ZNF285

[truncated: 4 more sheets: S11. Enhancers, S12. SE-associated genes, S13. miRNA-seq in Lu134A cells, S14. Target genes of miR-139-5p]
